# Supplementary material for: Synthesis, structure, spectroscopy and reactivity of new heterotrinuclear water oxidation catalysts
Source: Chem Sci. 2016 Feb 2;7(5):3304–12. doi: 10.1039/c5sc04672f (PMC6006862; doi:10.1039/c5sc04672f)
Supplement: Supplementary file 2 [file SC-007-C5SC04672F-s002.cif]

# Electronic Supplementary Material (ESI) for Chemical Science.
# This journal is © The Royal Society of Chemistry 2016

####################################################################### 
# 
# This file contains crystal structure data downloaded from the 
# Cambridge Structural Database (CSD) hosted by the Cambridge 
# Crystallographic Data Centre (CCDC).
# 
# Full information about CCDC data access policies and citation 
# guidelines are available at http://www.ccdc.cam.ac.uk/access/V1 
# 
# Audit and citation data items may have been added by the CCDC. 
# Please retain this information to preserve the provenance of 
# this file and to allow appropriate attribution of the data. 
# 
#######################################################################

data_smp12b_0m
_database_code_depnum_ccdc_archive 'CCDC 1440794'
_audit_update_record             
;
2015-12-07 deposited with the CCDC.
2016-02-01 downloaded from the CCDC.
;

_audit_creation_method           SHELXL-97
_chemical_name_systematic        
; 
 ? 
;
_chemical_name_common            ?
_chemical_melting_point          ?
_chemical_formula_moiety         ?
_chemical_formula_sum            'C62 H57 Cl2 F12 Mn N15 O3 P2 Ru2'
_chemical_formula_weight         1678.15

loop_
_atom_type_symbol
_atom_type_description
_atom_type_scat_dispersion_real
_atom_type_scat_dispersion_imag
_atom_type_scat_source
C C 0.0033 0.0016 'International Tables Vol C Tables 4.2.6.8 and 6.1.1.4'
H H 0.0000 0.0000 'International Tables Vol C Tables 4.2.6.8 and 6.1.1.4'
N N 0.0061 0.0033 'International Tables Vol C Tables 4.2.6.8 and 6.1.1.4'
O O 0.0106 0.0060 'International Tables Vol C Tables 4.2.6.8 and 6.1.1.4'
F F 0.0171 0.0103 'International Tables Vol C Tables 4.2.6.8 and 6.1.1.4'
P P 0.1023 0.0942 'International Tables Vol C Tables 4.2.6.8 and 6.1.1.4'
Cl Cl 0.1484 0.1585 'International Tables Vol C Tables 4.2.6.8 and 6.1.1.4'
Mn Mn 0.3368 0.7283 'International Tables Vol C Tables 4.2.6.8 and 6.1.1.4'
Ru Ru -1.2594 0.8363 'International Tables Vol C Tables 4.2.6.8 and 6.1.1.4'

_symmetry_cell_setting           Triclinic
_symmetry_space_group_name_H-M   P-1

loop_
_symmetry_equiv_pos_as_xyz
'x, y, z'
'-x, -y, -z'

_cell_length_a                   14.6868(18)
_cell_length_b                   15.5818(14)
_cell_length_c                   17.997(2)
_cell_angle_alpha                69.889(3)
_cell_angle_beta                 66.513(2)
_cell_angle_gamma                67.869(2)
_cell_volume                     3406.8(7)
_cell_formula_units_Z            2
_cell_measurement_temperature    100(2)
_cell_measurement_reflns_used    9918
_cell_measurement_theta_min      2.37
_cell_measurement_theta_max      32.75

_exptl_crystal_description       PLATE
_exptl_crystal_colour            brown
_exptl_crystal_size_max          0.10
_exptl_crystal_size_mid          0.05
_exptl_crystal_size_min          0.05
_exptl_crystal_density_meas      ?
_exptl_crystal_density_diffrn    1.636
_exptl_crystal_density_method    'not measured'
_exptl_crystal_F_000             1686
_exptl_absorpt_coefficient_mu    0.836
_exptl_absorpt_correction_type   empirical
_exptl_absorpt_correction_T_min  0.96
_exptl_absorpt_correction_T_max  1.0
_exptl_absorpt_process_details   
; 
 SADABS Version 2008/1 Bruker-Nonius
 Blessing, Acta Cryst. (1995) A51 33-38
;
_exptl_special_details           
; 
 It should be noted that the esd's of the cell dimensions are probably too low;
 they should be multiplied by a factor of 2 to 10
;
_diffrn_ambient_temperature      100(2)
_diffrn_measurement_specimen_suppport 
'magnetic support whith 10 micron nylon fiber cryoloop'
_diffrn_radiation_wavelength     0.71073
_diffrn_radiation_type           MoK\a
_diffrn_source                   'rotating anode X-ray tube'
_diffrn_source_type              'Bruker-Nonius FR 591'
_diffrn_source_power             50
_diffrn_source_current           70
_diffrn_source_size              '3 mm x 0.3 mm fine focus'
_diffrn_radiation_monochromator  'Multilayer Montel 200 mirrors'
_diffrn_detector_type            '4K CCD area detector APEX II'
_diffrn_measurement_device_type  'Kappa 4-axis goniometer bruker-nonius'
_diffrn_measurement_method       
;
 Fullsphere data collection, phi and omega scans
;
_diffrn_detector_area_resol_mean 512
_diffrn_reflns_number            75194
_diffrn_reflns_av_R_equivalents  0.0934
_diffrn_reflns_av_sigmaI/netI    0.1154
_diffrn_reflns_limit_h_min       -22
_diffrn_reflns_limit_h_max       22
_diffrn_reflns_limit_k_min       -23
_diffrn_reflns_limit_k_max       23
_diffrn_reflns_limit_l_min       -27
_diffrn_reflns_limit_l_max       27
_diffrn_reflns_theta_min         1.45
_diffrn_reflns_theta_max         32.93
_reflns_number_total             24640
_reflns_number_gt                13360
_reflns_threshold_expression     >2sigma(I)

_computing_data_collection       'Bruker APEX2 v2009.1-0'
_computing_cell_refinement       'Bruker APEX2 v2009.1-0'
_computing_data_reduction        'Bruker SAINT V7.60A'
_computing_structure_solution    'SHELXS-97 (Sheldrick, 2008)'
_computing_structure_refinement  'SHELXS-97 (Sheldrick, 2008)'
_computing_molecular_graphics    'Bruker SHELXTL'
_computing_publication_material  'Bruker SHELXTL'

_refine_special_details          
; 
 Refinement of F^2^ against ALL reflections.  The weighted R-factor wR and 
 goodness of fit S are based on F^2^, conventional R-factors R are based 
 on F, with F set to zero for negative F^2^. The threshold expression of 
 F^2^ > 2sigma(F^2^) is used only for calculating R-factors(gt) etc. and is 
 not relevant to the choice of reflections for refinement.  R-factors based 
 on F^2^ are statistically about twice as large as those based on F, and R- 
 factors based on ALL data will be even larger. 
;

_refine_ls_structure_factor_coef Fsqd
_refine_ls_matrix_type           full
_refine_ls_weighting_scheme      calc
_refine_ls_weighting_details     
'calc w=1/[\s^2^(Fo^2^)+(0.1318P)^2^+5.3092P] where P=(Fo^2^+2Fc^2^)/3'
_atom_sites_solution_primary     direct
_atom_sites_solution_secondary   difmap
_atom_sites_solution_hydrogens   geom
_refine_ls_hydrogen_treatment    noref
_refine_ls_extinction_method     none
_refine_ls_extinction_coef       ?
_refine_ls_number_reflns         24640
_refine_ls_number_parameters     905
_refine_ls_number_restraints     12
_refine_ls_R_factor_all          0.1549
_refine_ls_R_factor_gt           0.0741
_refine_ls_wR_factor_ref         0.2546
_refine_ls_wR_factor_gt          0.1992
_refine_ls_goodness_of_fit_ref   1.019
_refine_ls_restrained_S_all      1.019
_refine_ls_shift/su_max          0.001
_refine_ls_shift/su_mean         0.000

loop_
_atom_site_label
_atom_site_type_symbol
_atom_site_fract_x
_atom_site_fract_y
_atom_site_fract_z
_atom_site_U_iso_or_equiv
_atom_site_adp_type
_atom_site_occupancy
_atom_site_symmetry_multiplicity
_atom_site_calc_flag
_atom_site_refinement_flags
_atom_site_disorder_assembly
_atom_site_disorder_group
C1A C 0.0396(5) 0.6723(4) 0.6421(4) 0.0402(13) Uani 1 1 d . . .
H1A H 0.0296 0.7372 0.6390 0.048 Uiso 1 1 calc R . .
N1A N 0.1255(4) 0.6272(3) 0.5907(3) 0.0355(10) Uani 1 1 d . . .
C1B C 0.1773(4) 0.6535(4) 0.3715(3) 0.0353(11) Uani 1 1 d . . .
H1B H 0.2039 0.5875 0.3928 0.042 Uiso 1 1 calc R . .
N1B N 0.1804(3) 0.7154(3) 0.4059(3) 0.0301(9) Uani 1 1 d . . .
C1C C 0.4462(4) 0.8941(3) 0.5076(3) 0.0349(11) Uani 1 1 d . . .
H1C H 0.4190 0.9135 0.4627 0.042 Uiso 1 1 calc R . .
N1C N 0.3840(3) 0.8721(3) 0.5850(3) 0.0306(9) Uani 1 1 d . . .
C1D C 0.0030(6) 0.9911(4) 0.8911(4) 0.0433(14) Uani 1 1 d . . .
H1D H 0.0737 0.9879 0.8616 0.052 Uiso 1 1 calc R . .
N1D N -0.0316(4) 0.9167(3) 0.9026(3) 0.0315(9) Uani 1 1 d . . .
Cl1 Cl 0.29147(10) 0.68272(8) 0.61410(8) 0.0331(3) Uani 1 1 d . . .
Ru1 Ru 0.24146(3) 0.68258(3) 0.50117(3) 0.02938(11) Uani 1 1 d . . .
Mn1 Mn 0.21506(6) 0.86858(5) 0.62589(4) 0.02838(17) Uani 1 1 d . . .
C2A C -0.0349(6) 0.6289(5) 0.6994(4) 0.0528(17) Uani 1 1 d . . .
H2A H -0.0952 0.6631 0.7348 0.063 Uiso 1 1 calc R . .
N2A N 0.3045(4) 0.5483(3) 0.4996(3) 0.0401(11) Uani 1 1 d . . .
C2B C 0.1377(5) 0.6804(4) 0.3070(4) 0.0402(12) Uani 1 1 d . . .
H2B H 0.1366 0.6338 0.2848 0.048 Uiso 1 1 calc R . .
N2B N 0.1795(3) 0.8253(3) 0.4840(3) 0.0290(8) Uani 1 1 d . . .
C2C C 0.5482(5) 0.8901(4) 0.4898(4) 0.0384(12) Uani 1 1 d . . .
H2C H 0.5909 0.9046 0.4339 0.046 Uiso 1 1 calc R . .
N2C N 0.2509(4) 0.8362(3) 0.7353(3) 0.0315(9) Uani 1 1 d . . .
C2D C -0.0610(7) 1.0716(4) 0.9209(4) 0.0556(19) Uani 1 1 d . . .
H2D H -0.0342 1.1219 0.9130 0.067 Uiso 1 1 calc R . .
N2D N -0.0854(4) 0.7695(3) 0.9249(3) 0.0338(9) Uani 1 1 d . . .
Cl2 Cl 0.02153(10) 0.85901(8) 0.73270(7) 0.0340(3) Uani 1 1 d . . .
Ru2 Ru 0.05193(3) 0.79006(2) 0.86679(2) 0.02834(11) Uani 1 1 d . . .
C3A C -0.0194(6) 0.5340(5) 0.7040(5) 0.064(2) Uani 1 1 d . . .
H3A H -0.0710 0.5030 0.7409 0.077 Uiso 1 1 calc R . .
N3A N 0.3843(4) 0.6855(3) 0.4182(3) 0.0351(10) Uani 1 1 d . . .
C3B C 0.0990(5) 0.7769(4) 0.2744(3) 0.0401(12) Uani 1 1 d . . .
H3B H 0.0711 0.7971 0.2298 0.048 Uiso 1 1 calc R . .
N3B N 0.1802(3) 0.8880(3) 0.5184(2) 0.0277(8) Uani 1 1 d . . .
C3C C 0.5870(5) 0.8641(4) 0.5563(4) 0.0452(14) Uani 1 1 d . . .
H3C H 0.6562 0.8622 0.5463 0.054 Uiso 1 1 calc R . .
N3C N 0.1977(4) 0.8037(3) 0.8133(2) 0.0319(9) Uani 1 1 d . . .
C3D C -0.1636(7) 1.0777(5) 0.9618(5) 0.061(2) Uani 1 1 d . . .
H3D H -0.2089 1.1327 0.9822 0.073 Uiso 1 1 calc R . .
N3D N 0.0811(4) 0.6536(3) 0.8563(3) 0.0329(9) Uani 1 1 d . . .
C4A C 0.0710(6) 0.4848(5) 0.6549(5) 0.0556(19) Uani 1 1 d . . .
H4A H 0.0832 0.4190 0.6597 0.067 Uiso 1 1 calc R . .
C4B C 0.1021(4) 0.8424(4) 0.3084(3) 0.0354(11) Uani 1 1 d . . .
H4B H 0.0780 0.9086 0.2863 0.043 Uiso 1 1 calc R . .
N4B N 0.1634(3) 1.0305(3) 0.5749(2) 0.0295(9) Uani 1 1 d . . .
C4C C 0.5235(4) 0.8410(4) 0.6371(4) 0.0398(12) Uani 1 1 d . . .
H4C H 0.5485 0.8234 0.6830 0.048 Uiso 1 1 calc R . .
N4C N 0.1101(4) 0.7350(3) 0.9650(3) 0.0324(9) Uani 1 1 d . . .
C4D C -0.2009(6) 1.0029(4) 0.9731(4) 0.0530(17) Uani 1 1 d . . .
H4D H -0.2720 1.0064 1.0007 0.064 Uiso 1 1 calc R . .
C5A C 0.1443(5) 0.5313(4) 0.5984(4) 0.0431(14) Uani 1 1 d . . .
C5B C 0.1406(4) 0.8113(3) 0.3748(3) 0.0294(10) Uani 1 1 d . . .
C5C C 0.4225(4) 0.8441(3) 0.6497(3) 0.0337(11) Uani 1 1 d . . .
C5D C -0.1335(5) 0.9235(4) 0.9440(3) 0.0361(11) Uani 1 1 d . . .
C6A C 0.2450(5) 0.4858(4) 0.5473(4) 0.0457(15) Uani 1 1 d . . .
C6B C 0.1436(4) 0.8722(3) 0.4182(3) 0.0278(9) Uani 1 1 d . . .
C6C C 0.3501(4) 0.8187(4) 0.7321(3) 0.0335(11) Uani 1 1 d . . .
C6D C -0.1650(5) 0.8393(4) 0.9570(3) 0.0372(12) Uani 1 1 d . . .
C7A C 0.2853(7) 0.3918(5) 0.5414(6) 0.066(2) Uani 1 1 d . . .
H7A H 0.2459 0.3477 0.5739 0.079 Uiso 1 1 calc R . .
C7B C 0.1203(4) 0.9698(3) 0.4098(3) 0.0303(10) Uani 1 1 d . . .
H7B H 0.0937 1.0201 0.3693 0.036 Uiso 1 1 calc R . .
C7C C 0.3605(5) 0.7746(4) 0.8110(3) 0.0378(12) Uani 1 1 d . . .
H7C H 0.4207 0.7551 0.8272 0.045 Uiso 1 1 calc R . .
C7D C -0.2638(5) 0.8258(5) 0.9985(4) 0.0478(15) Uani 1 1 d . . .
H7D H -0.3198 0.8746 1.0218 0.057 Uiso 1 1 calc R . .
C8A C 0.3816(7) 0.3631(5) 0.4888(7) 0.078(3) Uani 1 1 d . . .
H8A H 0.4085 0.2987 0.4840 0.093 Uiso 1 1 calc R . .
C8B C 0.1448(4) 0.9768(3) 0.4742(3) 0.0281(9) Uani 1 1 d . . .
C8C C 0.2627(4) 0.7658(3) 0.8604(3) 0.0321(10) Uani 1 1 d . . .
C8D C -0.2790(5) 0.7409(5) 1.0053(4) 0.0519(16) Uani 1 1 d . . .
H8D H -0.3452 0.7303 1.0340 0.062 Uiso 1 1 calc R . .
C9A C 0.4423(6) 0.4260(5) 0.4416(6) 0.063(2) Uani 1 1 d . . .
H9A H 0.5104 0.4054 0.4061 0.076 Uiso 1 1 calc R . .
C9B C 0.1416(4) 1.0550(3) 0.5026(3) 0.0293(10) Uani 1 1 d . . .
C9C C 0.2132(4) 0.7258(3) 0.9467(3) 0.0330(11) Uani 1 1 d . . .
C9D C -0.1967(5) 0.6711(5) 0.9699(4) 0.0465(14) Uani 1 1 d . . .
H9D H -0.2071 0.6133 0.9729 0.056 Uiso 1 1 calc R . .
C10A C 0.3988(5) 0.5194(4) 0.4488(4) 0.0459(15) Uani 1 1 d . . .
C10B C 0.1202(5) 1.1500(3) 0.4581(4) 0.0387(12) Uani 1 1 d . . .
H10B H 0.1073 1.1663 0.4066 0.046 Uiso 1 1 calc R . .
C10C C 0.2628(5) 0.6825(4) 1.0081(4) 0.0409(13) Uani 1 1 d . . .
H10C H 0.3343 0.6759 0.9942 0.049 Uiso 1 1 calc R . .
C10D C -0.1004(5) 0.6852(4) 0.9304(3) 0.0371(12) Uani 1 1 d . . .
C11A C 0.4476(5) 0.5977(4) 0.4049(4) 0.0433(13) Uani 1 1 d . . .
C11B C 0.1183(5) 1.2197(4) 0.4905(4) 0.0404(13) Uani 1 1 d . . .
H11B H 0.1036 1.2845 0.4614 0.048 Uiso 1 1 calc R . .
C11C C 0.2067(5) 0.6498(4) 1.0888(4) 0.0442(14) Uani 1 1 d . . .
H11C H 0.2396 0.6190 1.1308 0.053 Uiso 1 1 calc R . .
C11D C -0.0017(5) 0.6200(4) 0.8920(3) 0.0360(12) Uani 1 1 d . . .
C12A C 0.5492(5) 0.5850(5) 0.3541(5) 0.0569(18) Uani 1 1 d . . .
H12A H 0.5917 0.5234 0.3463 0.068 Uiso 1 1 calc R . .
C12B C 0.1379(4) 1.1945(4) 0.5648(4) 0.0376(12) Uani 1 1 d . . .
H12B H 0.1350 1.2416 0.5887 0.045 Uiso 1 1 calc R . .
C12C C 0.1028(5) 0.6620(4) 1.1079(3) 0.0439(14) Uani 1 1 d . . .
H12C H 0.0627 0.6424 1.1638 0.053 Uiso 1 1 calc R . .
C12D C 0.0065(6) 0.5274(4) 0.8931(4) 0.0478(15) Uani 1 1 d . . .
H12D H -0.0529 0.5044 0.9180 0.057 Uiso 1 1 calc R . .
C13A C 0.5885(6) 0.6634(6) 0.3144(6) 0.065(2) Uani 1 1 d . . .
H13A H 0.6582 0.6561 0.2798 0.078 Uiso 1 1 calc R . .
C13B C 0.1621(4) 1.0982(4) 0.6045(3) 0.0338(11) Uani 1 1 d . . .
H13B H 0.1784 1.0805 0.6548 0.041 Uiso 1 1 calc R . .
C13C C 0.0570(5) 0.7031(3) 1.0452(3) 0.0385(12) Uani 1 1 d . . .
H13C H -0.0143 0.7093 1.0589 0.046 Uiso 1 1 calc R . .
C13D C 0.1009(7) 0.4698(4) 0.8580(4) 0.0562(19) Uani 1 1 d . . .
H13D H 0.1077 0.4063 0.8592 0.067 Uiso 1 1 calc R . .
C14A C 0.5227(5) 0.7535(5) 0.3268(5) 0.0547(17) Uani 1 1 d . . .
H14A H 0.5468 0.8086 0.2997 0.066 Uiso 1 1 calc R . .
C14D C 0.1842(6) 0.5043(4) 0.8215(4) 0.0557(19) Uani 1 1 d . . .
H14D H 0.2496 0.4652 0.7961 0.067 Uiso 1 1 calc R . .
C15A C 0.4236(5) 0.7607(4) 0.3785(4) 0.0414(13) Uani 1 1 d . . .
H15A H 0.3801 0.8218 0.3869 0.050 Uiso 1 1 calc R . .
C15D C 0.1744(5) 0.5968(4) 0.8209(3) 0.0451(15) Uani 1 1 d . . .
H15D H 0.2334 0.6204 0.7957 0.054 Uiso 1 1 calc R . .
C1H C 0.5773(10) 0.5339(8) 0.1000(8) 0.103(4) Uani 1 1 d . . .
H1H1 H 0.5712 0.5569 0.0437 0.155 Uiso 1 1 calc R . .
H1H2 H 0.5832 0.4656 0.1188 0.155 Uiso 1 1 calc R . .
H1H3 H 0.6389 0.5449 0.0996 0.155 Uiso 1 1 calc R . .
C2H C 0.4888(9) 0.5829(9) 0.1546(6) 0.087(3) Uani 1 1 d . . .
H2H1 H 0.4921 0.5563 0.2122 0.104 Uiso 1 1 calc R . .
H2H2 H 0.4261 0.5748 0.1528 0.104 Uiso 1 1 calc R . .
C3H C 0.3955(9) 0.7390(10) 0.1828(8) 0.108(4) Uani 1 1 d . . .
H3H1 H 0.3956 0.7116 0.2412 0.130 Uiso 1 1 calc R . .
H3H2 H 0.3315 0.7360 0.1788 0.130 Uiso 1 1 calc R . .
C4H C 0.3978(12) 0.8423(10) 0.1575(8) 0.117(4) Uani 1 1 d . . .
H4H1 H 0.4620 0.8449 0.1603 0.175 Uiso 1 1 calc R . .
H4H2 H 0.3385 0.8782 0.1954 0.175 Uiso 1 1 calc R . .
H4H3 H 0.3944 0.8701 0.1005 0.175 Uiso 1 1 calc R . .
O1H O 0.4830(5) 0.6855(5) 0.1300(4) 0.0830(19) Uani 1 1 d . . .
P1E P 0.79454(12) 0.82679(12) 0.21764(9) 0.0405(3) Uani 1 1 d . . .
F1E F 0.7798(4) 0.9312(3) 0.2226(3) 0.0625(11) Uani 1 1 d . . .
F2E F 0.8095(4) 0.7229(3) 0.2126(3) 0.0780(14) Uani 1 1 d . . .
F3E F 0.6939(3) 0.8640(3) 0.1887(3) 0.0640(11) Uani 1 1 d . . .
F4E F 0.7249(3) 0.8061(3) 0.3132(2) 0.0499(9) Uani 1 1 d . . .
F5E F 0.8645(3) 0.8479(4) 0.1224(2) 0.0753(14) Uani 1 1 d . . .
F6E F 0.8948(3) 0.7887(4) 0.2469(3) 0.0666(12) Uani 1 1 d . . .
P1G P 0.32759(16) 0.38409(14) 0.20991(13) 0.0578(5) Uani 1 1 d . . .
F1G F 0.3862(4) 0.4445(4) 0.1255(3) 0.0806(14) Uani 1 1 d . . .
F2G F 0.2681(4) 0.3230(3) 0.2939(3) 0.0790(15) Uani 1 1 d . . .
F3G F 0.3967(4) 0.2875(4) 0.1788(4) 0.0905(17) Uani 1 1 d . . .
F4G F 0.2455(4) 0.3952(4) 0.1673(3) 0.0786(14) Uani 1 1 d . . .
F5G F 0.2585(4) 0.4792(3) 0.2406(3) 0.0719(13) Uani 1 1 d . . .
F6G F 0.4099(4) 0.3729(3) 0.2513(3) 0.0758(13) Uani 1 1 d . . .
N1N N 0.3828(9) 0.0024(8) 0.3199(7) 0.118(4) Uani 1 1 d . . .
C1N C 0.3453(10) 0.0523(8) 0.2699(7) 0.096(4) Uani 1 1 d . . .
C2N C 0.2905(12) 0.1044(11) 0.2121(8) 0.129(6) Uani 1 1 d . . .
H2N1 H 0.2938 0.0619 0.1811 0.194 Uiso 1 1 calc R . .
H2N2 H 0.3214 0.1553 0.1734 0.194 Uiso 1 1 calc R . .
H2N3 H 0.2182 0.1321 0.2417 0.194 Uiso 1 1 calc R . .
O1W O -0.4704(6) 1.2199(7) 1.0326(5) 0.128(3) Uani 1 1 d . . .
H1WW H -0.4216 1.2379 0.9910 0.191 Uiso 1 1 d R . .
H2WW H -0.5211 1.2393 1.0135 0.191 Uiso 1 1 d R . .
O2W O -0.4538(14) 1.0288(13) 1.0867(13) 0.131(8) Uani 0.56(3) 1 d PU A 1
H2WA H -0.4321 1.0475 1.1141 0.196 Uiso 0.56(3) 1 d PR A 1
H2WB H -0.4735 1.0787 1.0516 0.196 Uiso 0.56(3) 1 d PR A 1
O3W O -0.4798(16) 1.0216(15) 1.0383(15) 0.114(9) Uani 0.44(3) 1 d PU A -2
H3WA H -0.4868 1.0025 1.0024 0.171 Uiso 0.44(3) 1 d PR A -2
H3WB H -0.4633 0.9715 1.0742 0.171 Uiso 0.44(3) 1 d PR A -2

loop_
_atom_site_aniso_label
_atom_site_aniso_U_11
_atom_site_aniso_U_22
_atom_site_aniso_U_33
_atom_site_aniso_U_23
_atom_site_aniso_U_13
_atom_site_aniso_U_12
C1A 0.052(3) 0.032(3) 0.042(3) 0.003(2) -0.028(3) -0.014(2)
N1A 0.047(3) 0.027(2) 0.042(2) 0.0040(17) -0.030(2) -0.0147(18)
C1B 0.040(3) 0.033(3) 0.041(3) -0.011(2) -0.016(2) -0.011(2)
N1B 0.036(2) 0.0250(19) 0.034(2) -0.0030(15) -0.0177(18) -0.0096(16)
C1C 0.048(3) 0.024(2) 0.033(2) -0.0077(18) -0.010(2) -0.011(2)
N1C 0.039(2) 0.0234(18) 0.032(2) -0.0050(15) -0.0120(17) -0.0115(16)
C1D 0.074(4) 0.024(2) 0.038(3) 0.004(2) -0.028(3) -0.017(2)
N1D 0.042(2) 0.0248(19) 0.038(2) 0.0007(16) -0.0187(19) -0.0214(17)
Cl1 0.0464(7) 0.0221(5) 0.0361(6) -0.0019(4) -0.0238(5) -0.0074(4)
Ru1 0.0392(2) 0.01759(17) 0.0373(2) -0.00323(13) -0.02221(17) -0.00582(14)
Mn1 0.0400(4) 0.0226(3) 0.0252(3) -0.0007(2) -0.0164(3) -0.0091(3)
C2A 0.063(4) 0.045(3) 0.052(4) 0.006(3) -0.030(3) -0.019(3)
N2A 0.050(3) 0.023(2) 0.059(3) -0.0110(19) -0.035(2) -0.0018(18)
C2B 0.043(3) 0.047(3) 0.040(3) -0.014(2) -0.015(2) -0.016(2)
N2B 0.036(2) 0.0228(18) 0.0300(19) -0.0031(14) -0.0169(17) -0.0054(15)
C2C 0.045(3) 0.022(2) 0.043(3) -0.0090(19) -0.004(2) -0.013(2)
N2C 0.040(2) 0.0267(19) 0.0282(19) -0.0008(15) -0.0144(17) -0.0110(17)
C2D 0.102(6) 0.025(3) 0.053(4) 0.000(2) -0.040(4) -0.022(3)
N2D 0.047(3) 0.0232(19) 0.029(2) 0.0001(15) -0.0138(18) -0.0116(17)
Cl2 0.0435(7) 0.0280(5) 0.0307(5) 0.0016(4) -0.0176(5) -0.0111(5)
Ru2 0.0412(2) 0.01792(16) 0.02564(18) 0.00009(12) -0.01291(15) -0.00976(14)
C3A 0.070(5) 0.051(4) 0.069(5) 0.023(3) -0.034(4) -0.034(4)
N3A 0.041(2) 0.029(2) 0.045(2) -0.0162(18) -0.022(2) -0.0032(17)
C3B 0.044(3) 0.049(3) 0.035(3) -0.007(2) -0.019(2) -0.017(3)
N3B 0.039(2) 0.0164(16) 0.0279(18) -0.0022(13) -0.0151(16) -0.0049(15)
C3C 0.045(3) 0.032(3) 0.058(4) -0.010(2) -0.012(3) -0.014(2)
N3C 0.045(2) 0.0260(19) 0.0240(18) -0.0002(14) -0.0146(17) -0.0102(17)
C3D 0.096(6) 0.028(3) 0.055(4) -0.016(3) -0.032(4) 0.000(3)
N3D 0.051(3) 0.0200(18) 0.030(2) 0.0006(14) -0.0144(18) -0.0151(17)
C4A 0.077(5) 0.034(3) 0.071(4) 0.013(3) -0.045(4) -0.031(3)
C4B 0.039(3) 0.037(3) 0.034(2) -0.003(2) -0.018(2) -0.013(2)
N4B 0.039(2) 0.0202(17) 0.0270(19) -0.0019(14) -0.0102(17) -0.0084(15)
C4C 0.039(3) 0.033(3) 0.047(3) -0.005(2) -0.016(2) -0.011(2)
N4C 0.052(3) 0.0174(17) 0.0267(19) -0.0016(14) -0.0162(18) -0.0068(16)
C4D 0.068(4) 0.032(3) 0.051(4) -0.011(2) -0.021(3) -0.002(3)
C5A 0.059(4) 0.028(2) 0.056(3) 0.007(2) -0.038(3) -0.020(2)
C5B 0.032(2) 0.025(2) 0.031(2) -0.0024(17) -0.0132(19) -0.0074(18)
C5C 0.043(3) 0.021(2) 0.036(3) -0.0061(18) -0.013(2) -0.0073(19)
C5D 0.052(3) 0.024(2) 0.038(3) -0.0055(19) -0.021(2) -0.010(2)
C6A 0.057(4) 0.025(2) 0.070(4) 0.000(2) -0.042(3) -0.014(2)
C6B 0.032(2) 0.025(2) 0.027(2) -0.0001(16) -0.0148(18) -0.0082(17)
C6C 0.041(3) 0.026(2) 0.035(2) -0.0049(18) -0.016(2) -0.0066(19)
C6D 0.045(3) 0.031(3) 0.033(2) -0.0043(19) -0.015(2) -0.007(2)
C7A 0.080(5) 0.026(3) 0.113(7) -0.010(3) -0.058(5) -0.014(3)
C7B 0.035(3) 0.023(2) 0.032(2) -0.0012(17) -0.017(2) -0.0048(18)
C7C 0.047(3) 0.032(3) 0.037(3) -0.004(2) -0.024(2) -0.006(2)
C7D 0.039(3) 0.051(4) 0.047(3) -0.010(3) -0.012(3) -0.008(3)
C8A 0.078(6) 0.025(3) 0.139(9) -0.028(4) -0.049(6) 0.000(3)
C8B 0.032(2) 0.0191(19) 0.030(2) -0.0005(16) -0.0118(18) -0.0058(17)
C8C 0.041(3) 0.027(2) 0.028(2) -0.0043(17) -0.015(2) -0.0066(19)
C8D 0.047(4) 0.055(4) 0.055(4) -0.006(3) -0.018(3) -0.019(3)
C9A 0.056(4) 0.036(3) 0.110(6) -0.036(4) -0.037(4) 0.004(3)
C9B 0.032(2) 0.021(2) 0.030(2) -0.0020(16) -0.0104(19) -0.0046(17)
C9C 0.049(3) 0.021(2) 0.027(2) -0.0008(16) -0.018(2) -0.0062(19)
C9D 0.056(4) 0.044(3) 0.050(3) -0.002(3) -0.021(3) -0.027(3)
C10A 0.050(3) 0.027(3) 0.071(4) -0.020(3) -0.035(3) 0.005(2)
C10B 0.053(3) 0.020(2) 0.041(3) -0.0024(19) -0.022(2) -0.004(2)
C10C 0.056(3) 0.028(2) 0.040(3) -0.006(2) -0.028(3) -0.002(2)
C10D 0.050(3) 0.030(2) 0.034(3) 0.0000(19) -0.016(2) -0.018(2)
C11A 0.045(3) 0.035(3) 0.062(4) -0.023(3) -0.027(3) -0.003(2)
C11B 0.051(3) 0.020(2) 0.047(3) -0.001(2) -0.020(3) -0.009(2)
C11C 0.069(4) 0.030(3) 0.037(3) 0.004(2) -0.030(3) -0.013(3)
C11D 0.060(4) 0.025(2) 0.026(2) -0.0035(17) -0.015(2) -0.015(2)
C12A 0.043(3) 0.052(4) 0.084(5) -0.041(4) -0.013(3) -0.005(3)
C12B 0.042(3) 0.025(2) 0.042(3) -0.009(2) -0.007(2) -0.011(2)
C12C 0.072(4) 0.030(3) 0.029(2) 0.000(2) -0.019(3) -0.015(3)
C12D 0.083(5) 0.029(3) 0.041(3) -0.003(2) -0.024(3) -0.025(3)
C13A 0.042(4) 0.063(5) 0.091(6) -0.046(4) -0.004(4) -0.009(3)
C13B 0.042(3) 0.027(2) 0.028(2) -0.0056(17) -0.007(2) -0.009(2)
C13C 0.063(4) 0.021(2) 0.029(2) -0.0002(17) -0.015(2) -0.014(2)
C13D 0.098(6) 0.026(3) 0.039(3) -0.008(2) -0.011(3) -0.022(3)
C14A 0.052(4) 0.047(4) 0.069(4) -0.026(3) -0.009(3) -0.017(3)
C14D 0.077(5) 0.030(3) 0.040(3) -0.012(2) -0.005(3) -0.004(3)
C15A 0.049(3) 0.033(3) 0.046(3) -0.014(2) -0.015(3) -0.010(2)
C15D 0.061(4) 0.025(2) 0.031(3) -0.0050(19) -0.006(2) -0.004(2)
C1H 0.124(10) 0.085(8) 0.126(10) -0.009(7) -0.063(9) -0.042(7)
C2H 0.100(8) 0.116(9) 0.065(5) -0.017(6) -0.021(5) -0.060(7)
C3H 0.088(7) 0.150(12) 0.105(8) -0.066(8) 0.005(6) -0.058(8)
C4H 0.148(12) 0.108(10) 0.108(9) -0.035(8) -0.055(9) -0.023(9)
O1H 0.078(4) 0.099(5) 0.071(4) -0.009(3) -0.016(3) -0.041(4)
P1E 0.0406(8) 0.0470(8) 0.0345(7) -0.0142(6) -0.0100(6) -0.0102(6)
F1E 0.078(3) 0.049(2) 0.062(3) -0.0082(19) -0.019(2) -0.026(2)
F2E 0.101(4) 0.057(3) 0.091(4) -0.040(3) -0.039(3) -0.007(2)
F3E 0.051(2) 0.085(3) 0.058(2) -0.018(2) -0.0228(19) -0.013(2)
F4E 0.056(2) 0.057(2) 0.0366(17) -0.0057(15) -0.0060(15) -0.0280(18)
F5E 0.061(3) 0.111(4) 0.035(2) -0.018(2) -0.0029(18) -0.016(3)
F6E 0.046(2) 0.092(3) 0.058(2) -0.025(2) -0.0210(19) -0.003(2)
P1G 0.0545(11) 0.0439(9) 0.0668(12) -0.0037(8) -0.0221(9) -0.0096(8)
F1G 0.075(3) 0.085(3) 0.071(3) -0.009(3) -0.011(2) -0.030(3)
F2G 0.080(3) 0.061(3) 0.080(3) 0.020(2) -0.035(3) -0.025(2)
F3G 0.077(3) 0.068(3) 0.133(5) -0.039(3) -0.042(3) -0.002(3)
F4G 0.066(3) 0.088(4) 0.075(3) -0.008(3) -0.028(2) -0.016(3)
F5G 0.083(3) 0.049(2) 0.070(3) -0.007(2) -0.031(2) -0.003(2)
F6G 0.072(3) 0.059(3) 0.104(4) -0.011(3) -0.042(3) -0.017(2)
N1N 0.147(10) 0.103(8) 0.115(8) -0.005(6) -0.069(7) -0.035(7)
C1N 0.113(8) 0.072(6) 0.075(6) 0.009(5) -0.033(6) -0.015(6)
C2N 0.160(13) 0.169(14) 0.087(8) 0.026(8) -0.067(9) -0.095(11)
O1W 0.091(5) 0.185(10) 0.104(6) -0.011(6) -0.034(5) -0.050(6)
O2W 0.127(9) 0.128(9) 0.128(9) -0.026(5) -0.039(5) -0.030(5)
O3W 0.112(10) 0.111(10) 0.116(10) -0.027(5) -0.033(5) -0.029(5)

_geom_special_details            
; 
 All esds (except the esd in the dihedral angle between two l.s. planes) 
 are estimated using the full covariance matrix.  The cell esds are taken 
 into account individually in the estimation of esds in distances, angles 
 and torsion angles; correlations between esds in cell parameters are only 
 used when they are defined by crystal symmetry.  An approximate (isotropic) 
 treatment of cell esds is used for estimating esds involving l.s. planes. 
;

loop_
_geom_bond_atom_site_label_1
_geom_bond_atom_site_label_2
_geom_bond_distance
_geom_bond_site_symmetry_2
_geom_bond_publ_flag
C1A N1A 1.337(8) . ?
C1A C2A 1.376(9) . ?
N1A C5A 1.381(7) . ?
N1A Ru1 2.051(5) . ?
C1B N1B 1.334(7) . ?
C1B C2B 1.373(8) . ?
N1B C5B 1.384(6) . ?
N1B Ru1 2.070(4) . ?
C1C N1C 1.336(7) . ?
C1C C2C 1.383(8) . ?
N1C C5C 1.361(7) . ?
N1C Mn1 2.307(5) . ?
C1D N1D 1.356(7) . ?
C1D C2D 1.384(10) . ?
N1D C5D 1.361(8) . ?
N1D Ru2 2.058(5) . ?
Cl1 Ru1 2.4215(13) . ?
Cl1 Mn1 2.7342(14) . ?
Ru1 N2A 1.949(4) . ?
Ru1 N2B 2.023(4) . ?
Ru1 N3A 2.040(5) . ?
Mn1 N2C 2.086(4) . ?
Mn1 N3B 2.089(4) . ?
Mn1 N4B 2.303(4) . ?
Mn1 Cl2 2.7502(16) . ?
C2A C3A 1.387(10) . ?
N2A C10A 1.328(9) . ?
N2A C6A 1.384(8) . ?
C2B C3B 1.393(8) . ?
N2B N3B 1.330(6) . ?
N2B C6B 1.352(6) . ?
C2C C3C 1.400(9) . ?
N2C N3C 1.332(6) . ?
N2C C6C 1.358(7) . ?
C2D C3D 1.370(12) . ?
N2D C6D 1.350(7) . ?
N2D C10D 1.377(7) . ?
N2D Ru2 1.959(5) . ?
Cl2 Ru2 2.4274(12) . ?
Ru2 N3C 2.028(5) . ?
Ru2 N4C 2.050(4) . ?
Ru2 N3D 2.065(4) . ?
C3A C4A 1.376(12) . ?
N3A C15A 1.350(7) . ?
N3A C11A 1.372(7) . ?
C3B C4B 1.382(8) . ?
N3B C8B 1.360(5) . ?
C3C C4C 1.386(9) . ?
N3C C8C 1.362(6) . ?
C3D C4D 1.389(11) . ?
N3D C11D 1.338(7) . ?
N3D C15D 1.358(7) . ?
C4A C5A 1.389(9) . ?
C4B C5B 1.384(7) . ?
N4B C13B 1.327(7) . ?
N4B C9B 1.357(6) . ?
C4C C5C 1.393(8) . ?
N4C C13C 1.356(7) . ?
N4C C9C 1.375(8) . ?
C4D C5D 1.377(8) . ?
C5A C6A 1.452(10) . ?
C5B C6B 1.443(7) . ?
C5C C6C 1.464(7) . ?
C5D C6D 1.466(8) . ?
C6A C7A 1.382(9) . ?
C6B C7B 1.394(7) . ?
C6C C7C 1.389(7) . ?
C6D C7D 1.402(9) . ?
C7A C8A 1.358(13) . ?
C7B C8B 1.389(7) . ?
C7C C8C 1.385(8) . ?
C7D C8D 1.380(10) . ?
C8A C9A 1.401(12) . ?
C8B C9B 1.455(7) . ?
C8C C9C 1.452(7) . ?
C8D C9D 1.386(10) . ?
C9A C10A 1.381(8) . ?
C9B C10B 1.401(6) . ?
C9C C10C 1.402(7) . ?
C9D C10D 1.370(9) . ?
C10A C11A 1.472(9) . ?
C10B C11B 1.385(8) . ?
C10C C11C 1.379(8) . ?
C10D C11D 1.478(8) . ?
C11A C12A 1.384(10) . ?
C11B C12B 1.374(8) . ?
C11C C12C 1.375(10) . ?
C11D C12D 1.396(8) . ?
C12A C13A 1.391(11) . ?
C12B C13B 1.397(7) . ?
C12C C13C 1.385(8) . ?
C12D C13D 1.371(10) . ?
C13A C14A 1.406(10) . ?
C13D C14D 1.353(11) . ?
C14A C15A 1.366(9) . ?
C14D C15D 1.391(9) . ?
C1H C2H 1.410(16) . ?
C2H O1H 1.483(13) . ?
C3H O1H 1.419(13) . ?
C3H C4H 1.524(18) . ?
P1E F2E 1.579(5) . ?
P1E F1E 1.588(5) . ?
P1E F6E 1.594(4) . ?
P1E F3E 1.597(4) . ?
P1E F5E 1.602(4) . ?
P1E F4E 1.604(4) . ?
P1G F5G 1.585(5) . ?
P1G F6G 1.586(5) . ?
P1G F1G 1.587(5) . ?
P1G F2G 1.594(5) . ?
P1G F4G 1.600(6) . ?
P1G F3G 1.608(6) . ?
N1N C1N 1.144(13) . ?
C1N C2N 1.407(15) . ?

loop_
_geom_angle_atom_site_label_1
_geom_angle_atom_site_label_2
_geom_angle_atom_site_label_3
_geom_angle
_geom_angle_site_symmetry_1
_geom_angle_site_symmetry_3
_geom_angle_publ_flag
N1A C1A C2A 123.0(6) . . ?
C1A N1A C5A 119.0(5) . . ?
C1A N1A Ru1 127.5(4) . . ?
C5A N1A Ru1 113.4(4) . . ?
N1B C1B C2B 123.2(5) . . ?
C1B N1B C5B 117.8(4) . . ?
C1B N1B Ru1 126.3(3) . . ?
C5B N1B Ru1 115.9(4) . . ?
N1C C1C C2C 123.1(5) . . ?
C1C N1C C5C 118.8(5) . . ?
C1C N1C Mn1 127.8(4) . . ?
C5C N1C Mn1 113.3(3) . . ?
N1D C1D C2D 122.4(7) . . ?
C1D N1D C5D 117.8(5) . . ?
C1D N1D Ru2 128.1(4) . . ?
C5D N1D Ru2 114.1(3) . . ?
Ru1 Cl1 Mn1 103.90(4) . . ?
N2A Ru1 N2B 171.24(19) . . ?
N2A Ru1 N3A 79.1(2) . . ?
N2B Ru1 N3A 96.53(18) . . ?
N2A Ru1 N1A 80.1(2) . . ?
N2B Ru1 N1A 104.61(18) . . ?
N3A Ru1 N1A 158.83(18) . . ?
N2A Ru1 N1B 95.12(18) . . ?
N2B Ru1 N1B 77.27(17) . . ?
N3A Ru1 N1B 91.35(18) . . ?
N1A Ru1 N1B 94.49(17) . . ?
N2A Ru1 Cl1 98.30(14) . . ?
N2B Ru1 Cl1 89.43(12) . . ?
N3A Ru1 Cl1 92.16(13) . . ?
N1A Ru1 Cl1 86.86(13) . . ?
N1B Ru1 Cl1 166.54(12) . . ?
N2C Mn1 N3B 174.82(16) . . ?
N2C Mn1 N4B 111.41(16) . . ?
N3B Mn1 N4B 73.70(15) . . ?
N2C Mn1 N1C 73.98(16) . . ?
N3B Mn1 N1C 107.32(16) . . ?
N4B Mn1 N1C 90.72(15) . . ?
N2C Mn1 Cl1 92.42(12) . . ?
N3B Mn1 Cl1 82.67(11) . . ?
N4B Mn1 Cl1 154.56(11) . . ?
N1C Mn1 Cl1 87.37(11) . . ?
N2C Mn1 Cl2 83.88(13) . . ?
N3B Mn1 Cl2 95.04(13) . . ?
N4B Mn1 Cl2 94.26(11) . . ?
N1C Mn1 Cl2 157.60(11) . . ?
Cl1 Mn1 Cl2 97.11(5) . . ?
C1A C2A C3A 118.2(7) . . ?
C10A N2A C6A 121.2(5) . . ?
C10A N2A Ru1 120.4(4) . . ?
C6A N2A Ru1 118.1(4) . . ?
C1B C2B C3B 119.4(6) . . ?
N3B N2B C6B 109.3(4) . . ?
N3B N2B Ru1 131.7(3) . . ?
C6B N2B Ru1 118.1(3) . . ?
C1C C2C C3C 118.1(5) . . ?
N3C N2C C6C 108.3(4) . . ?
N3C N2C Mn1 129.0(4) . . ?
C6C N2C Mn1 120.0(3) . . ?
C3D C2D C1D 119.1(6) . . ?
C6D N2D C10D 120.6(5) . . ?
C6D N2D Ru2 119.6(4) . . ?
C10D N2D Ru2 119.8(4) . . ?
Ru2 Cl2 Mn1 102.36(5) . . ?
N2D Ru2 N3C 175.85(16) . . ?
N2D Ru2 N4C 98.90(18) . . ?
N3C Ru2 N4C 77.28(17) . . ?
N2D Ru2 N1D 78.96(17) . . ?
N3C Ru2 N1D 102.70(17) . . ?
N4C Ru2 N1D 92.80(17) . . ?
N2D Ru2 N3D 79.02(19) . . ?
N3C Ru2 N3D 99.20(18) . . ?
N4C Ru2 N3D 89.53(17) . . ?
N1D Ru2 N3D 157.96(18) . . ?
N2D Ru2 Cl2 93.88(13) . . ?
N3C Ru2 Cl2 89.92(12) . . ?
N4C Ru2 Cl2 167.18(14) . . ?
N1D Ru2 Cl2 90.59(12) . . ?
N3D Ru2 Cl2 91.96(12) . . ?
C4A C3A C2A 119.8(7) . . ?
C15A N3A C11A 117.8(5) . . ?
C15A N3A Ru1 128.5(4) . . ?
C11A N3A Ru1 113.7(4) . . ?
C4B C3B C2B 118.5(5) . . ?
N2B N3B C8B 108.2(4) . . ?
N2B N3B Mn1 130.8(3) . . ?
C8B N3B Mn1 120.9(3) . . ?
C4C C3C C2C 119.5(6) . . ?
N2C N3C C8C 108.3(4) . . ?
N2C N3C Ru2 132.9(3) . . ?
C8C N3C Ru2 118.5(3) . . ?
C2D C3D C4D 119.4(6) . . ?
C11D N3D C15D 119.7(5) . . ?
C11D N3D Ru2 114.0(4) . . ?
C15D N3D Ru2 126.2(4) . . ?
C3A C4A C5A 120.0(6) . . ?
C3B C4B C5B 119.7(5) . . ?
C13B N4B C9B 119.1(4) . . ?
C13B N4B Mn1 127.1(3) . . ?
C9B N4B Mn1 113.5(3) . . ?
C3C C4C C5C 118.9(6) . . ?
C13C N4C C9C 117.7(5) . . ?
C13C N4C Ru2 125.6(4) . . ?
C9C N4C Ru2 116.6(3) . . ?
C5D C4D C3D 119.2(7) . . ?
N1A C5A C4A 119.8(7) . . ?
N1A C5A C6A 115.2(5) . . ?
C4A C5A C6A 124.9(6) . . ?
C4B C5B N1B 121.4(5) . . ?
C4B C5B C6B 125.1(4) . . ?
N1B C5B C6B 113.5(4) . . ?
N1C C5C C4C 121.5(5) . . ?
N1C C5C C6C 115.2(5) . . ?
C4C C5C C6C 123.2(5) . . ?
N1D C5D C4D 122.1(6) . . ?
N1D C5D C6D 115.1(5) . . ?
C4D C5D C6D 122.8(6) . . ?
C7A C6A N2A 118.9(7) . . ?
C7A C6A C5A 128.4(6) . . ?
N2A C6A C5A 112.7(5) . . ?
N2B C6B C7B 108.9(4) . . ?
N2B C6B C5B 114.4(4) . . ?
C7B C6B C5B 136.7(4) . . ?
N2C C6C C7C 109.7(5) . . ?
N2C C6C C5C 116.2(4) . . ?
C7C C6C C5C 134.0(5) . . ?
N2D C6D C7D 120.3(6) . . ?
N2D C6D C5D 112.3(5) . . ?
C7D C6D C5D 127.4(6) . . ?
C8A C7A C6A 119.5(7) . . ?
C8B C7B C6B 104.4(4) . . ?
C8C C7C C6C 104.0(5) . . ?
C8D C7D C6D 119.3(6) . . ?
C7A C8A C9A 121.6(7) . . ?
N3B C8B C7B 109.3(4) . . ?
N3B C8B C9B 115.8(4) . . ?
C7B C8B C9B 134.9(4) . . ?
N3C C8C C7C 109.7(4) . . ?
N3C C8C C9C 113.1(5) . . ?
C7C C8C C9C 137.2(5) . . ?
C7D C8D C9D 119.4(6) . . ?
C10A C9A C8A 117.1(7) . . ?
N4B C9B C10B 121.1(5) . . ?
N4B C9B C8B 115.8(4) . . ?
C10B C9B C8B 123.2(5) . . ?
N4C C9C C10C 121.4(5) . . ?
N4C C9C C8C 114.1(4) . . ?
C10C C9C C8C 124.5(5) . . ?
C10D C9D C8D 120.4(6) . . ?
N2A C10A C9A 121.7(7) . . ?
N2A C10A C11A 111.7(5) . . ?
C9A C10A C11A 126.6(7) . . ?
C11B C10B C9B 119.0(5) . . ?
C11C C10C C9C 119.3(6) . . ?
C9D C10D N2D 119.9(6) . . ?
C9D C10D C11D 129.7(5) . . ?
N2D C10D C11D 110.4(5) . . ?
N3A C11A C12A 121.9(6) . . ?
N3A C11A C10A 114.7(6) . . ?
C12A C11A C10A 123.4(6) . . ?
C12B C11B C10B 119.6(5) . . ?
C12C C11C C10C 119.4(5) . . ?
N3D C11D C12D 120.8(6) . . ?
N3D C11D C10D 116.7(5) . . ?
C12D C11D C10D 122.4(6) . . ?
C11A C12A C13A 119.4(6) . . ?
C11B C12B C13B 118.5(5) . . ?
C11C C12C C13C 119.6(5) . . ?
C13D C12D C11D 119.5(6) . . ?
C12A C13A C14A 118.5(7) . . ?
N4B C13B C12B 122.7(5) . . ?
N4C C13C C12C 122.5(6) . . ?
C14D C13D C12D 119.4(6) . . ?
C15A C14A C13A 119.0(7) . . ?
C13D C14D C15D 120.2(6) . . ?
N3A C15A C14A 123.5(6) . . ?
N3D C15D C14D 120.4(6) . . ?
C1H C2H O1H 109.9(9) . . ?
O1H C3H C4H 110.0(10) . . ?
C3H O1H C2H 112.6(8) . . ?
F2E P1E F1E 179.9(4) . . ?
F2E P1E F6E 89.8(3) . . ?
F1E P1E F6E 90.1(3) . . ?
F2E P1E F3E 89.7(3) . . ?
F1E P1E F3E 90.4(3) . . ?
F6E P1E F3E 179.4(3) . . ?
F2E P1E F5E 89.9(3) . . ?
F1E P1E F5E 90.0(3) . . ?
F6E P1E F5E 90.3(2) . . ?
F3E P1E F5E 90.0(2) . . ?
F2E P1E F4E 90.5(3) . . ?
F1E P1E F4E 89.6(2) . . ?
F6E P1E F4E 89.4(2) . . ?
F3E P1E F4E 90.3(2) . . ?
F5E P1E F4E 179.5(3) . . ?
F5G P1G F6G 90.5(3) . . ?
F5G P1G F1G 89.7(3) . . ?
F6G P1G F1G 90.6(3) . . ?
F5G P1G F2G 90.6(3) . . ?
F6G P1G F2G 90.1(3) . . ?
F1G P1G F2G 179.1(4) . . ?
F5G P1G F4G 89.9(3) . . ?
F6G P1G F4G 179.5(3) . . ?
F1G P1G F4G 89.0(3) . . ?
F2G P1G F4G 90.3(3) . . ?
F5G P1G F3G 179.5(3) . . ?
F6G P1G F3G 90.0(3) . . ?
F1G P1G F3G 90.5(3) . . ?
F2G P1G F3G 89.1(3) . . ?
F4G P1G F3G 89.6(3) . . ?
N1N C1N C2N 171.6(14) . . ?

loop_
_geom_torsion_atom_site_label_1
_geom_torsion_atom_site_label_2
_geom_torsion_atom_site_label_3
_geom_torsion_atom_site_label_4
_geom_torsion
_geom_torsion_site_symmetry_1
_geom_torsion_site_symmetry_2
_geom_torsion_site_symmetry_3
_geom_torsion_site_symmetry_4
_geom_torsion_publ_flag
C2A C1A N1A C5A -4.3(8) . . . . ?
C2A C1A N1A Ru1 178.7(4) . . . . ?
C2B C1B N1B C5B 0.5(8) . . . . ?
C2B C1B N1B Ru1 -178.4(4) . . . . ?
C2C C1C N1C C5C -0.1(7) . . . . ?
C2C C1C N1C Mn1 -177.2(4) . . . . ?
C2D C1D N1D C5D 1.0(8) . . . . ?
C2D C1D N1D Ru2 -177.8(4) . . . . ?
C1A N1A Ru1 N2A 171.2(5) . . . . ?
C5A N1A Ru1 N2A -5.9(4) . . . . ?
C1A N1A Ru1 N2B -16.4(5) . . . . ?
C5A N1A Ru1 N2B 166.5(3) . . . . ?
C1A N1A Ru1 N3A 160.1(5) . . . . ?
C5A N1A Ru1 N3A -17.0(7) . . . . ?
C1A N1A Ru1 N1B -94.3(4) . . . . ?
C5A N1A Ru1 N1B 88.6(4) . . . . ?
C1A N1A Ru1 Cl1 72.2(4) . . . . ?
C5A N1A Ru1 Cl1 -104.9(3) . . . . ?
C1B N1B Ru1 N2A 9.3(5) . . . . ?
C5B N1B Ru1 N2A -169.6(4) . . . . ?
C1B N1B Ru1 N2B -175.1(5) . . . . ?
C5B N1B Ru1 N2B 6.0(4) . . . . ?
C1B N1B Ru1 N3A 88.5(5) . . . . ?
C5B N1B Ru1 N3A -90.4(4) . . . . ?
C1B N1B Ru1 N1A -71.1(5) . . . . ?
C5B N1B Ru1 N1A 110.0(4) . . . . ?
C1B N1B Ru1 Cl1 -166.4(4) . . . . ?
C5B N1B Ru1 Cl1 14.7(8) . . . . ?
Mn1 Cl1 Ru1 N2A 178.44(17) . . . . ?
Mn1 Cl1 Ru1 N2B 2.61(13) . . . . ?
Mn1 Cl1 Ru1 N3A 99.11(13) . . . . ?
Mn1 Cl1 Ru1 N1A -102.05(14) . . . . ?
Mn1 Cl1 Ru1 N1B -5.9(5) . . . . ?
C1C N1C Mn1 N2C -177.4(4) . . . . ?
C5C N1C Mn1 N2C 5.4(3) . . . . ?
C1C N1C Mn1 N3B 7.9(4) . . . . ?
C5C N1C Mn1 N3B -169.4(3) . . . . ?
C1C N1C Mn1 N4B -65.3(4) . . . . ?
C5C N1C Mn1 N4B 117.5(3) . . . . ?
C1C N1C Mn1 Cl1 89.3(4) . . . . ?
C5C N1C Mn1 Cl1 -87.9(3) . . . . ?
C1C N1C Mn1 Cl2 -168.3(3) . . . . ?
C5C N1C Mn1 Cl2 14.4(5) . . . . ?
Ru1 Cl1 Mn1 N2C 171.76(13) . . . . ?
Ru1 Cl1 Mn1 N3B -6.57(13) . . . . ?
Ru1 Cl1 Mn1 N4B -28.3(3) . . . . ?
Ru1 Cl1 Mn1 N1C -114.41(11) . . . . ?
Ru1 Cl1 Mn1 Cl2 87.62(5) . . . . ?
N1A C1A C2A C3A 0.5(9) . . . . ?
N2B Ru1 N2A C10A 57.6(15) . . . . ?
N3A Ru1 N2A C10A -3.4(4) . . . . ?
N1A Ru1 N2A C10A -179.3(5) . . . . ?
N1B Ru1 N2A C10A 87.0(5) . . . . ?
Cl1 Ru1 N2A C10A -94.0(4) . . . . ?
N2B Ru1 N2A C6A -116.9(13) . . . . ?
N3A Ru1 N2A C6A -177.8(5) . . . . ?
N1A Ru1 N2A C6A 6.2(4) . . . . ?
N1B Ru1 N2A C6A -87.4(4) . . . . ?
Cl1 Ru1 N2A C6A 91.6(4) . . . . ?
N1B C1B C2B C3B 0.5(9) . . . . ?
N2A Ru1 N2B N3B -145.8(12) . . . . ?
N3A Ru1 N2B N3B -86.0(5) . . . . ?
N1A Ru1 N2B N3B 92.7(5) . . . . ?
N1B Ru1 N2B N3B -175.9(5) . . . . ?
Cl1 Ru1 N2B N3B 6.1(4) . . . . ?
N2A Ru1 N2B C6B 22.1(15) . . . . ?
N3A Ru1 N2B C6B 81.8(4) . . . . ?
N1A Ru1 N2B C6B -99.5(4) . . . . ?
N1B Ru1 N2B C6B -8.1(4) . . . . ?
Cl1 Ru1 N2B C6B 173.9(4) . . . . ?
N1C C1C C2C C3C -1.8(8) . . . . ?
N3B Mn1 N2C N3C -64(2) . . . . ?
N4B Mn1 N2C N3C 106.4(4) . . . . ?
N1C Mn1 N2C N3C -169.3(5) . . . . ?
Cl1 Mn1 N2C N3C -82.7(4) . . . . ?
Cl2 Mn1 N2C N3C 14.2(4) . . . . ?
N3B Mn1 N2C C6C 95(2) . . . . ?
N4B Mn1 N2C C6C -94.2(4) . . . . ?
N1C Mn1 N2C C6C -9.9(4) . . . . ?
Cl1 Mn1 N2C C6C 76.7(4) . . . . ?
Cl2 Mn1 N2C C6C 173.6(4) . . . . ?
N1D C1D C2D C3D -1.6(9) . . . . ?
N2C Mn1 Cl2 Ru2 -11.09(13) . . . . ?
N3B Mn1 Cl2 Ru2 163.81(11) . . . . ?
N4B Mn1 Cl2 Ru2 -122.21(12) . . . . ?
N1C Mn1 Cl2 Ru2 -19.9(3) . . . . ?
Cl1 Mn1 Cl2 Ru2 80.59(5) . . . . ?
C6D N2D Ru2 N3C 115(3) . . . . ?
C10D N2D Ru2 N3C -66(3) . . . . ?
C6D N2D Ru2 N4C 92.6(4) . . . . ?
C10D N2D Ru2 N4C -89.2(4) . . . . ?
C6D N2D Ru2 N1D 1.5(4) . . . . ?
C10D N2D Ru2 N1D 179.7(4) . . . . ?
C6D N2D Ru2 N3D -179.6(4) . . . . ?
C10D N2D Ru2 N3D -1.4(4) . . . . ?
C6D N2D Ru2 Cl2 -88.4(4) . . . . ?
C10D N2D Ru2 Cl2 89.8(4) . . . . ?
C1D N1D Ru2 N2D 177.5(5) . . . . ?
C5D N1D Ru2 N2D -1.4(3) . . . . ?
C1D N1D Ru2 N3C 1.4(5) . . . . ?
C5D N1D Ru2 N3C -177.5(3) . . . . ?
C1D N1D Ru2 N4C 79.0(4) . . . . ?
C5D N1D Ru2 N4C -99.9(4) . . . . ?
C1D N1D Ru2 N3D 174.6(4) . . . . ?
C5D N1D Ru2 N3D -4.2(7) . . . . ?
C1D N1D Ru2 Cl2 -88.7(4) . . . . ?
C5D N1D Ru2 Cl2 92.5(3) . . . . ?
Mn1 Cl2 Ru2 N2D -170.10(14) . . . . ?
Mn1 Cl2 Ru2 N3C 8.24(13) . . . . ?
Mn1 Cl2 Ru2 N4C 5.6(6) . . . . ?
Mn1 Cl2 Ru2 N1D 110.93(12) . . . . ?
Mn1 Cl2 Ru2 N3D -90.97(14) . . . . ?
C1A C2A C3A C4A 3.1(10) . . . . ?
N2A Ru1 N3A C15A -177.8(5) . . . . ?
N2B Ru1 N3A C15A 9.9(5) . . . . ?
N1A Ru1 N3A C15A -166.7(5) . . . . ?
N1B Ru1 N3A C15A 87.2(5) . . . . ?
Cl1 Ru1 N3A C15A -79.8(5) . . . . ?
N2A Ru1 N3A C11A -0.3(4) . . . . ?
N2B Ru1 N3A C11A -172.6(4) . . . . ?
N1A Ru1 N3A C11A 10.8(7) . . . . ?
N1B Ru1 N3A C11A -95.3(4) . . . . ?
Cl1 Ru1 N3A C11A 97.7(4) . . . . ?
C1B C2B C3B C4B 0.1(9) . . . . ?
C6B N2B N3B C8B -0.2(6) . . . . ?
Ru1 N2B N3B C8B 168.4(4) . . . . ?
C6B N2B N3B Mn1 175.0(3) . . . . ?
Ru1 N2B N3B Mn1 -16.3(7) . . . . ?
N2C Mn1 N3B N2B -6(2) . . . . ?
N4B Mn1 N3B N2B -176.3(5) . . . . ?
N1C Mn1 N3B N2B 98.2(4) . . . . ?
Cl1 Mn1 N3B N2B 13.3(4) . . . . ?
Cl2 Mn1 N3B N2B -83.3(4) . . . . ?
N2C Mn1 N3B C8B 169.3(18) . . . . ?
N4B Mn1 N3B C8B -1.5(4) . . . . ?
N1C Mn1 N3B C8B -87.0(4) . . . . ?
Cl1 Mn1 N3B C8B -172.0(4) . . . . ?
Cl2 Mn1 N3B C8B 91.5(4) . . . . ?
C1C C2C C3C C4C 1.7(8) . . . . ?
C6C N2C N3C C8C 0.3(6) . . . . ?
Mn1 N2C N3C C8C 161.6(4) . . . . ?
C6C N2C N3C Ru2 -172.7(4) . . . . ?
Mn1 N2C N3C Ru2 -11.4(7) . . . . ?
N2D Ru2 N3C N2C 155(2) . . . . ?
N4C Ru2 N3C N2C 178.2(5) . . . . ?
N1D Ru2 N3C N2C -91.8(5) . . . . ?
N3D Ru2 N3C N2C 90.7(5) . . . . ?
Cl2 Ru2 N3C N2C -1.2(5) . . . . ?
N2D Ru2 N3C C8C -17(3) . . . . ?
N4C Ru2 N3C C8C 5.7(4) . . . . ?
N1D Ru2 N3C C8C 95.7(4) . . . . ?
N3D Ru2 N3C C8C -81.7(4) . . . . ?
Cl2 Ru2 N3C C8C -173.7(4) . . . . ?
C1D C2D C3D C4D 0.6(10) . . . . ?
N2D Ru2 N3D C11D -0.4(3) . . . . ?
N3C Ru2 N3D C11D 175.8(3) . . . . ?
N4C Ru2 N3D C11D 98.8(4) . . . . ?
N1D Ru2 N3D C11D 2.5(7) . . . . ?
Cl2 Ru2 N3D C11D -93.9(3) . . . . ?
N2D Ru2 N3D C15D -177.2(5) . . . . ?
N3C Ru2 N3D C15D -1.0(5) . . . . ?
N4C Ru2 N3D C15D -78.1(4) . . . . ?
N1D Ru2 N3D C15D -174.4(4) . . . . ?
Cl2 Ru2 N3D C15D 89.2(4) . . . . ?
C2A C3A C4A C5A -2.8(11) . . . . ?
C2B C3B C4B C5B -1.7(9) . . . . ?
N2C Mn1 N4B C13B 4.8(5) . . . . ?
N3B Mn1 N4B C13B -176.1(5) . . . . ?
N1C Mn1 N4B C13B -68.3(4) . . . . ?
Cl1 Mn1 N4B C13B -153.7(3) . . . . ?
Cl2 Mn1 N4B C13B 89.9(4) . . . . ?
N2C Mn1 N4B C9B 178.5(3) . . . . ?
N3B Mn1 N4B C9B -2.4(3) . . . . ?
N1C Mn1 N4B C9B 105.5(4) . . . . ?
Cl1 Mn1 N4B C9B 20.1(5) . . . . ?
Cl2 Mn1 N4B C9B -96.4(3) . . . . ?
C2C C3C C4C C5C 0.2(8) . . . . ?
N2D Ru2 N4C C13C -4.6(4) . . . . ?
N3C Ru2 N4C C13C 177.0(4) . . . . ?
N1D Ru2 N4C C13C 74.7(4) . . . . ?
N3D Ru2 N4C C13C -83.4(4) . . . . ?
Cl2 Ru2 N4C C13C 179.8(4) . . . . ?
N2D Ru2 N4C C9C 172.2(4) . . . . ?
N3C Ru2 N4C C9C -6.1(4) . . . . ?
N1D Ru2 N4C C9C -108.5(4) . . . . ?
N3D Ru2 N4C C9C 93.4(4) . . . . ?
Cl2 Ru2 N4C C9C -3.4(8) . . . . ?
C2D C3D C4D C5D 0.8(10) . . . . ?
C1A N1A C5A C4A 4.5(8) . . . . ?
Ru1 N1A C5A C4A -178.1(5) . . . . ?
C1A N1A C5A C6A -172.6(5) . . . . ?
Ru1 N1A C5A C6A 4.8(6) . . . . ?
C3A C4A C5A N1A -1.0(9) . . . . ?
C3A C4A C5A C6A 175.8(6) . . . . ?
C3B C4B C5B N1B 2.8(8) . . . . ?
C3B C4B C5B C6B -176.9(5) . . . . ?
C1B N1B C5B C4B -2.1(8) . . . . ?
Ru1 N1B C5B C4B 176.9(4) . . . . ?
C1B N1B C5B C6B 177.6(5) . . . . ?
Ru1 N1B C5B C6B -3.4(6) . . . . ?
C1C N1C C5C C4C 2.0(7) . . . . ?
Mn1 N1C C5C C4C 179.6(4) . . . . ?
C1C N1C C5C C6C -178.3(4) . . . . ?
Mn1 N1C C5C C6C -0.8(5) . . . . ?
C3C C4C C5C N1C -2.1(8) . . . . ?
C3C C4C C5C C6C 178.3(5) . . . . ?
C1D N1D C5D C4D 0.5(8) . . . . ?
Ru2 N1D C5D C4D 179.5(4) . . . . ?
C1D N1D C5D C6D -177.8(4) . . . . ?
Ru2 N1D C5D C6D 1.1(6) . . . . ?
C3D C4D C5D N1D -1.4(9) . . . . ?
C3D C4D C5D C6D 176.8(6) . . . . ?
C10A N2A C6A C7A 0.0(9) . . . . ?
Ru1 N2A C6A C7A 174.4(5) . . . . ?
C10A N2A C6A C5A -179.8(5) . . . . ?
Ru1 N2A C6A C5A -5.4(7) . . . . ?
N1A C5A C6A C7A -179.7(6) . . . . ?
C4A C5A C6A C7A 3.3(11) . . . . ?
N1A C5A C6A N2A 0.1(7) . . . . ?
C4A C5A C6A N2A -176.9(6) . . . . ?
N3B N2B C6B C7B 0.1(6) . . . . ?
Ru1 N2B C6B C7B -170.3(3) . . . . ?
N3B N2B C6B C5B 179.1(4) . . . . ?
Ru1 N2B C6B C5B 8.7(6) . . . . ?
C4B C5B C6B N2B 176.5(5) . . . . ?
N1B C5B C6B N2B -3.2(6) . . . . ?
C4B C5B C6B C7B -4.8(10) . . . . ?
N1B C5B C6B C7B 175.5(6) . . . . ?
N3C N2C C6C C7C -0.8(6) . . . . ?
Mn1 N2C C6C C7C -164.1(4) . . . . ?
N3C N2C C6C C5C 176.2(4) . . . . ?
Mn1 N2C C6C C5C 13.0(6) . . . . ?
N1C C5C C6C N2C -7.3(7) . . . . ?
C4C C5C C6C N2C 172.4(5) . . . . ?
N1C C5C C6C C7C 168.8(6) . . . . ?
C4C C5C C6C C7C -11.5(10) . . . . ?
C10D N2D C6D C7D 1.7(8) . . . . ?
Ru2 N2D C6D C7D 179.8(4) . . . . ?
C10D N2D C6D C5D -179.4(4) . . . . ?
Ru2 N2D C6D C5D -1.3(6) . . . . ?
N1D C5D C6D N2D 0.0(7) . . . . ?
C4D C5D C6D N2D -178.3(5) . . . . ?
N1D C5D C6D C7D 178.8(5) . . . . ?
C4D C5D C6D C7D 0.5(9) . . . . ?
N2A C6A C7A C8A -0.5(11) . . . . ?
C5A C6A C7A C8A 179.4(7) . . . . ?
N2B C6B C7B C8B 0.1(6) . . . . ?
C5B C6B C7B C8B -178.6(6) . . . . ?
N2C C6C C7C C8C 0.9(6) . . . . ?
C5C C6C C7C C8C -175.4(6) . . . . ?
N2D C6D C7D C8D -0.8(9) . . . . ?
C5D C6D C7D C8D -179.5(6) . . . . ?
C6A C7A C8A C9A 1.4(14) . . . . ?
N2B N3B C8B C7B 0.3(6) . . . . ?
Mn1 N3B C8B C7B -175.5(3) . . . . ?
N2B N3B C8B C9B -179.2(4) . . . . ?
Mn1 N3B C8B C9B 4.9(6) . . . . ?
C6B C7B C8B N3B -0.3(6) . . . . ?
C6B C7B C8B C9B 179.1(6) . . . . ?
N2C N3C C8C C7C 0.3(6) . . . . ?
Ru2 N3C C8C C7C 174.4(4) . . . . ?
N2C N3C C8C C9C -178.6(4) . . . . ?
Ru2 N3C C8C C9C -4.4(6) . . . . ?
C6C C7C C8C N3C -0.7(6) . . . . ?
C6C C7C C8C C9C 177.7(6) . . . . ?
C6D C7D C8D C9D -1.0(10) . . . . ?
C7A C8A C9A C10A -1.9(14) . . . . ?
C13B N4B C9B C10B 1.5(8) . . . . ?
Mn1 N4B C9B C10B -172.8(4) . . . . ?
C13B N4B C9B C8B 179.9(5) . . . . ?
Mn1 N4B C9B C8B 5.6(6) . . . . ?
N3B C8B C9B N4B -6.9(7) . . . . ?
C7B C8B C9B N4B 173.7(6) . . . . ?
N3B C8B C9B C10B 171.4(5) . . . . ?
C7B C8B C9B C10B -8.0(9) . . . . ?
C13C N4C C9C C10C 1.9(7) . . . . ?
Ru2 N4C C9C C10C -175.2(4) . . . . ?
C13C N4C C9C C8C -177.2(5) . . . . ?
Ru2 N4C C9C C8C 5.7(6) . . . . ?
N3C C8C C9C N4C -0.9(7) . . . . ?
C7C C8C C9C N4C -179.3(6) . . . . ?
N3C C8C C9C C10C -180.0(5) . . . . ?
C7C C8C C9C C10C 1.7(10) . . . . ?
C7D C8D C9D C10D 1.8(10) . . . . ?
C6A N2A C10A C9A -0.6(9) . . . . ?
Ru1 N2A C10A C9A -174.9(5) . . . . ?
C6A N2A C10A C11A -179.7(5) . . . . ?
Ru1 N2A C10A C11A 6.0(7) . . . . ?
C8A C9A C10A N2A 1.4(11) . . . . ?
C8A C9A C10A C11A -179.5(7) . . . . ?
N4B C9B C10B C11B -2.1(8) . . . . ?
C8B C9B C10B C11B 179.6(5) . . . . ?
N4C C9C C10C C11C -1.0(8) . . . . ?
C8C C9C C10C C11C 178.0(5) . . . . ?
C8D C9D C10D N2D -1.0(9) . . . . ?
C8D C9D C10D C11D 177.0(6) . . . . ?
C6D N2D C10D C9D -0.8(8) . . . . ?
Ru2 N2D C10D C9D -179.0(4) . . . . ?
C6D N2D C10D C11D -179.1(4) . . . . ?
Ru2 N2D C10D C11D 2.7(6) . . . . ?
C15A N3A C11A C12A 1.3(9) . . . . ?
Ru1 N3A C11A C12A -176.5(5) . . . . ?
C15A N3A C11A C10A -178.7(5) . . . . ?
Ru1 N3A C11A C10A 3.5(6) . . . . ?
N2A C10A C11A N3A -6.0(8) . . . . ?
C9A C10A C11A N3A 174.9(7) . . . . ?
N2A C10A C11A C12A 174.0(6) . . . . ?
C9A C10A C11A C12A -5.1(11) . . . . ?
C9B C10B C11B C12B 0.4(9) . . . . ?
C9C C10C C11C C12C -1.4(9) . . . . ?
C15D N3D C11D C12D -0.3(8) . . . . ?
Ru2 N3D C11D C12D -177.4(4) . . . . ?
C15D N3D C11D C10D 179.0(5) . . . . ?
Ru2 N3D C11D C10D 1.9(6) . . . . ?
C9D C10D C11D N3D 178.9(6) . . . . ?
N2D C10D C11D N3D -3.0(6) . . . . ?
C9D C10D C11D C12D -1.7(9) . . . . ?
N2D C10D C11D C12D 176.4(5) . . . . ?
N3A C11A C12A C13A -0.7(11) . . . . ?
C10A C11A C12A C13A 179.4(7) . . . . ?
C10B C11B C12B C13B 1.8(9) . . . . ?
C10C C11C C12C C13C 2.9(9) . . . . ?
N3D C11D C12D C13D 0.8(9) . . . . ?
C10D C11D C12D C13D -178.5(6) . . . . ?
C11A C12A C13A C14A -0.7(12) . . . . ?
C9B N4B C13B C12B 0.8(8) . . . . ?
Mn1 N4B C13B C12B 174.3(4) . . . . ?
C11B C12B C13B N4B -2.5(9) . . . . ?
C9C N4C C13C C12C -0.3(8) . . . . ?
Ru2 N4C C13C C12C 176.5(4) . . . . ?
C11C C12C C13C N4C -2.1(9) . . . . ?
C11D C12D C13D C14D -1.2(10) . . . . ?
C12A C13A C14A C15A 1.4(12) . . . . ?
C12D C13D C14D C15D 1.1(11) . . . . ?
C11A N3A C15A C14A -0.6(9) . . . . ?
Ru1 N3A C15A C14A 176.8(5) . . . . ?
C13A C14A C15A N3A -0.7(11) . . . . ?
C11D N3D C15D C14D 0.3(8) . . . . ?
Ru2 N3D C15D C14D 176.9(5) . . . . ?
C13D C14D C15D N3D -0.6(10) . . . . ?
C4H C3H O1H C2H 176.4(9) . . . . ?
C1H C2H O1H C3H -179.8(10) . . . . ?

_diffrn_measured_fraction_theta_max 0.964
_diffrn_reflns_theta_full        27.50
_diffrn_measured_fraction_theta_full 0.987
_refine_diff_density_max         3.138
_refine_diff_density_min         -1.357
_refine_diff_density_rms         0.191
####################################################################### 
# 
# This file contains crystal structure data downloaded from the 
# Cambridge Structural Database (CSD) hosted by the Cambridge 
# Crystallographic Data Centre (CCDC).
# 
# Full information about CCDC data access policies and citation 
# guidelines are available at http://www.ccdc.cam.ac.uk/access/V1 
# 
# Audit and citation data items may have been added by the CCDC. 
# Please retain this information to preserve the provenance of 
# this file and to allow appropriate attribution of the data. 
# 
#######################################################################

data_smp12ace-5t
_database_code_depnum_ccdc_archive 'CCDC 1440795'
_audit_update_record             
;
2015-12-07 deposited with the CCDC.
2016-02-01 downloaded from the CCDC.
;

_audit_creation_method           SHELXL-97
_chemical_name_systematic        
; 
 ? 
;
_chemical_name_common            ?
_chemical_melting_point          ?
_chemical_formula_moiety         ?
_chemical_formula_sum            'C61 H50 F12 Mn N14 O5 P2 Ru2'
_chemical_formula_weight         1606.17

loop_
_atom_type_symbol
_atom_type_description
_atom_type_scat_dispersion_real
_atom_type_scat_dispersion_imag
_atom_type_scat_source
C C 0.0033 0.0016 'International Tables Vol C Tables 4.2.6.8 and 6.1.1.4'
H H 0.0000 0.0000 'International Tables Vol C Tables 4.2.6.8 and 6.1.1.4'
N N 0.0061 0.0033 'International Tables Vol C Tables 4.2.6.8 and 6.1.1.4'
O O 0.0106 0.0060 'International Tables Vol C Tables 4.2.6.8 and 6.1.1.4'
F F 0.0171 0.0103 'International Tables Vol C Tables 4.2.6.8 and 6.1.1.4'
P P 0.1023 0.0942 'International Tables Vol C Tables 4.2.6.8 and 6.1.1.4'
Mn Mn 0.3368 0.7283 'International Tables Vol C Tables 4.2.6.8 and 6.1.1.4'
Ru Ru -1.2594 0.8363 'International Tables Vol C Tables 4.2.6.8 and 6.1.1.4'

_symmetry_cell_setting           Triclinic
_symmetry_space_group_name_H-M   P-1

loop_
_symmetry_equiv_pos_as_xyz
'x, y, z'
'-x, -y, -z'

_cell_length_a                   14.471(3)
_cell_length_b                   15.501(4)
_cell_length_c                   16.913(4)
_cell_angle_alpha                114.334(5)
_cell_angle_beta                 112.431(4)
_cell_angle_gamma                91.203(5)
_cell_volume                     3123.0(13)
_cell_formula_units_Z            2
_cell_measurement_temperature    100(2)
_cell_measurement_reflns_used    1251
_cell_measurement_theta_min      2.93
_cell_measurement_theta_max      22.32

_exptl_crystal_description       plate
_exptl_crystal_colour            brown
_exptl_crystal_size_max          0.10
_exptl_crystal_size_mid          0.10
_exptl_crystal_size_min          0.01
_exptl_crystal_density_meas      ?
_exptl_crystal_density_diffrn    1.708
_exptl_crystal_density_method    'not measured'
_exptl_crystal_F_000             1610
_exptl_absorpt_coefficient_mu    0.827
_exptl_absorpt_correction_type   empirical
_exptl_absorpt_correction_T_min  0.9219
_exptl_absorpt_correction_T_max  0.9918
_exptl_absorpt_process_details   
; 
 TWINABS Version 2008/0 Bruker-Nonius
 Blessing, Acta Cryst. (1995) A51 33-38
;
_exptl_special_details           
; 
 It should be noted that the esd's of the cell dimensions are probably too low;
 they should be multiplied by a factor of 2 to 10
;
_diffrn_ambient_temperature      100(2)
_diffrn_measurement_specimen_support 'magnetic support with MicroMount'
_diffrn_radiation_wavelength     0.71073
_diffrn_radiation_type           MoK\a
_diffrn_source                   'Rotating anode X-ray tube'
_diffrn_source_type              'Bruker-Nonius FR 591'
_diffrn_source_power             50
_diffrn_source_current           70
_diffrn_source_size              '0.3 mm x 0.3 mm fine focus'
_diffrn_radiation_monochromator  'Multilayer Montel 200 mirrors'
_diffrn_detector_type            '4K CCD area detector APEX II'
_diffrn_measurement_device_type  'Kappa 4-axis goniometer bruker-nonius'
_diffrn_measurement_method       
;
 Fullsphere data collection, phi and omega scans
;
_diffrn_detector_area_resol_mean 512
_diffrn_standards_number         ?
_diffrn_standards_interval_count ?
_diffrn_standards_interval_time  ?
_diffrn_standards_decay_%        ?
_diffrn_reflns_number            17781
_diffrn_reflns_av_R_equivalents  0.0000
_diffrn_reflns_av_sigmaI/netI    0.1307
_diffrn_reflns_limit_h_min       -20
_diffrn_reflns_limit_h_max       18
_diffrn_reflns_limit_k_min       -21
_diffrn_reflns_limit_k_max       20
_diffrn_reflns_limit_l_min       0
_diffrn_reflns_limit_l_max       24
_diffrn_reflns_theta_min         2.36
_diffrn_reflns_theta_max         30.66
_reflns_number_total             17781
_reflns_number_gt                10367
_reflns_special_details          
;
 _reflns_Friedel_fraction is defined as the number of unique
 Friedel pairs measured divided by the number that would be
 possible theoretically, ignoring centric projections and
 systematic absences.
;

_computing_data_collection       'Bruker APEX2 v2009.1-0'
_computing_cell_refinement       'Bruker APEX2 v2009.1-0'
_computing_data_reduction        'Bruker SAINT V7.60A'
_computing_structure_solution    'SHELXS-97 (Sheldrick, 2008)'
_computing_structure_refinement  'SHELXS-97 (Sheldrick, 2008)'
_computing_molecular_graphics    'Bruker SHELXTL'
_computing_publication_material  'Bruker SHELXTL'

_refine_special_details          'Multi-component crystal (two crystals)'

_refine_ls_structure_factor_coef Fsqd
_refine_ls_matrix_type           full
_refine_ls_weighting_scheme      calc
_refine_ls_weighting_details     
'calc w=1/[\s^2^(Fo^2^)+(0.0626P)^2^+6.3254P] where P=(Fo^2^+2Fc^2^)/3'
_atom_sites_solution_primary     direct
_atom_sites_solution_secondary   difmap
_atom_sites_solution_hydrogens   geom
_refine_ls_hydrogen_treatment    noref
_refine_ls_extinction_method     none
_refine_ls_extinction_coef       ?
_refine_ls_number_reflns         17781
_refine_ls_number_parameters     937
_refine_ls_number_restraints     32
_refine_ls_R_factor_all          0.1433
_refine_ls_R_factor_gt           0.0696
_refine_ls_wR_factor_ref         0.1785
_refine_ls_wR_factor_gt          0.1485
_refine_ls_goodness_of_fit_ref   1.036
_refine_ls_restrained_S_all      1.035
_refine_ls_shift/su_max          0.000
_refine_ls_shift/su_mean         0.000

loop_
_atom_site_label
_atom_site_type_symbol
_atom_site_fract_x
_atom_site_fract_y
_atom_site_fract_z
_atom_site_U_iso_or_equiv
_atom_site_adp_type
_atom_site_occupancy
_atom_site_symmetry_multiplicity
_atom_site_calc_flag
_atom_site_refinement_flags
_atom_site_disorder_assembly
_atom_site_disorder_group
Mn1 Mn 0.23945(7) 0.25389(8) 0.00760(6) 0.02249(19) Uani 1 1 d . . .
Ru1 Ru 0.24230(3) 0.24440(4) 0.26649(3) 0.01946(11) Uani 1 1 d . . .
Ru2 Ru 0.00926(3) 0.26104(4) -0.25136(3) 0.01957(11) Uani 1 1 d . . .
C1A C 0.4759(5) 0.3677(5) 0.1618(4) 0.0297(14) Uani 1 1 d . . .
H1A H 0.4733 0.3215 0.1847 0.036 Uiso 1 1 calc R . .
C2A C 0.5658(5) 0.4365(6) 0.2058(4) 0.0317(15) Uani 1 1 d . . .
H2A H 0.6247 0.4346 0.2551 0.038 Uiso 1 1 calc R . .
C3A C 0.5686(5) 0.5076(5) 0.1772(4) 0.0318(15) Uani 1 1 d . . .
H3A H 0.6279 0.5575 0.2089 0.038 Uiso 1 1 calc R . .
C4A C 0.4825(4) 0.5045(5) 0.1009(4) 0.0266(13) Uani 1 1 d . . .
H4A H 0.4824 0.5521 0.0790 0.032 Uiso 1 1 calc R . .
C5A C 0.3963(4) 0.4303(5) 0.0568(4) 0.0229(12) Uani 1 1 d . . .
C6A C 0.3053(4) 0.4186(5) -0.0273(4) 0.0207(12) Uani 1 1 d . . .
C7A C 0.2782(4) 0.4765(5) -0.0722(4) 0.0225(12) Uani 1 1 d . . .
H7A H 0.3157 0.5372 -0.0555 0.027 Uiso 1 1 calc R . .
C8A C 0.1825(4) 0.4253(5) -0.1482(4) 0.0220(12) Uani 1 1 d . . .
C9A C 0.1075(4) 0.4487(5) -0.2191(4) 0.0241(12) Uani 1 1 d . . .
C10A C 0.1250(5) 0.5272(5) -0.2337(5) 0.0290(13) Uani 1 1 d . . .
H10A H 0.1897 0.5707 -0.1969 0.035 Uiso 1 1 calc R . .
C11A C 0.0465(5) 0.5420(5) -0.3033(5) 0.0349(15) Uani 1 1 d . . .
H11A H 0.0567 0.5956 -0.3150 0.042 Uiso 1 1 calc R . .
C12A C -0.0460(5) 0.4773(6) -0.3546(5) 0.0322(15) Uani 1 1 d . . .
H12A H -0.1006 0.4858 -0.4025 0.039 Uiso 1 1 calc R . .
C13A C -0.0592(5) 0.4017(5) -0.3367(4) 0.0284(14) Uani 1 1 d . . .
H13A H -0.1242 0.3585 -0.3727 0.034 Uiso 1 1 calc R . .
N1A N 0.3934(3) 0.3641(4) 0.0887(3) 0.0225(10) Uani 1 1 d . . .
N2A N 0.2302(3) 0.3361(4) -0.0730(3) 0.0205(10) Uani 1 1 d . . .
N3A N 0.1556(3) 0.3414(4) -0.1483(3) 0.0188(9) Uani 1 1 d . . .
N4A N 0.0155(3) 0.3842(4) -0.2701(3) 0.0223(10) Uani 1 1 d . . .
C1B C 0.3118(5) 0.1293(5) -0.1607(4) 0.0314(15) Uani 1 1 d . . .
H1B H 0.2879 0.1742 -0.1845 0.038 Uiso 1 1 calc R . .
C2B C 0.3530(5) 0.0581(6) -0.2089(5) 0.0330(15) Uani 1 1 d . . .
H2B H 0.3593 0.0555 -0.2637 0.040 Uiso 1 1 calc R . .
C3B C 0.3847(5) -0.0091(5) -0.1769(4) 0.0332(15) Uani 1 1 d . . .
H3B H 0.4103 -0.0604 -0.2112 0.040 Uiso 1 1 calc R . .
C4B C 0.3793(5) -0.0016(5) -0.0937(4) 0.0288(14) Uani 1 1 d . . .
H4B H 0.4017 -0.0469 -0.0698 0.035 Uiso 1 1 calc R . .
C5B C 0.3399(4) 0.0748(5) -0.0467(4) 0.0230(12) Uani 1 1 d . . .
C6B C 0.3322(4) 0.0901(5) 0.0418(4) 0.0236(12) Uani 1 1 d . . .
C7B C 0.3522(4) 0.0352(5) 0.0920(4) 0.0254(13) Uani 1 1 d . . .
H7B H 0.3769 -0.0231 0.0777 0.030 Uiso 1 1 calc R . .
C8B C 0.3274(4) 0.0860(5) 0.1675(4) 0.0216(12) Uani 1 1 d . . .
C9B C 0.3210(4) 0.0663(5) 0.2419(4) 0.0231(12) Uani 1 1 d . . .
C10B C 0.3630(5) -0.0049(5) 0.2643(5) 0.0323(15) Uani 1 1 d . . .
H10B H 0.3981 -0.0437 0.2303 0.039 Uiso 1 1 calc R . .
C11B C 0.3530(5) -0.0188(6) 0.3375(5) 0.0349(15) Uani 1 1 d . . .
H11B H 0.3833 -0.0654 0.3558 0.042 Uiso 1 1 calc R . .
C12B C 0.2974(5) 0.0372(5) 0.3829(5) 0.0312(14) Uani 1 1 d . . .
H12B H 0.2870 0.0276 0.4311 0.037 Uiso 1 1 calc R . .
C13B C 0.2577(4) 0.1064(5) 0.3573(4) 0.0263(13) Uani 1 1 d . . .
H13B H 0.2194 0.1433 0.3886 0.032 Uiso 1 1 calc R . .
N1B N 0.3044(4) 0.1377(4) -0.0810(3) 0.0242(11) Uani 1 1 d . . .
N2B N 0.2983(3) 0.1694(4) 0.0853(3) 0.0228(10) Uani 1 1 d . . .
N3B N 0.2962(3) 0.1669(4) 0.1640(3) 0.0234(11) Uani 1 1 d . . .
N4B N 0.2702(4) 0.1253(4) 0.2896(3) 0.0230(10) Uani 1 1 d . . .
C1C C 0.0461(5) 0.1146(5) -0.1720(4) 0.0287(14) Uani 1 1 d . . .
C2C C 0.0352(7) 0.0098(6) -0.1900(5) 0.052(2) Uani 1 1 d . . .
H2C1 H 0.0826 -0.0200 -0.2163 0.078 Uiso 1 1 calc R . .
H2C2 H -0.0351 -0.0255 -0.2358 0.078 Uiso 1 1 calc R . .
H2C3 H 0.0510 0.0072 -0.1294 0.078 Uiso 1 1 calc R . .
O1C O 0.0865(3) 0.1791(4) -0.0873(3) 0.0300(10) Uani 1 1 d . . .
O2C O 0.0111(3) 0.1276(3) -0.2462(3) 0.0277(9) Uani 1 1 d . . .
C1D C 0.2104(4) 0.3941(5) 0.1896(4) 0.0234(12) Uani 1 1 d . . .
C2D C 0.2172(6) 0.5000(6) 0.2098(5) 0.0373(16) Uani 1 1 d . . .
H2D1 H 0.1513 0.5079 0.1700 0.056 Uiso 1 1 calc R . .
H2D2 H 0.2705 0.5195 0.1946 0.056 Uiso 1 1 calc R . .
H2D3 H 0.2341 0.5406 0.2778 0.056 Uiso 1 1 calc R . .
O1D O 0.2391(3) 0.3781(3) 0.2616(3) 0.0264(9) Uani 1 1 d . . .
O2D O 0.1769(3) 0.3321(4) 0.1042(3) 0.0288(10) Uani 1 1 d . . .
C1E C 0.4726(4) 0.3289(5) 0.4024(5) 0.0274(13) Uani 1 1 d . . .
H1E H 0.4853 0.2966 0.3474 0.033 Uiso 1 1 calc R . .
C2E C 0.5550(5) 0.3830(6) 0.4908(5) 0.0385(18) Uani 1 1 d . . .
H2E H 0.6227 0.3893 0.4957 0.046 Uiso 1 1 calc R . .
C3E C 0.5372(5) 0.4275(7) 0.5714(5) 0.0423(19) Uani 1 1 d . . .
H3E H 0.5924 0.4652 0.6326 0.051 Uiso 1 1 calc R . .
C4E C 0.4370(5) 0.4165(6) 0.5618(5) 0.0349(16) Uani 1 1 d . . .
H4E H 0.4232 0.4454 0.6166 0.042 Uiso 1 1 calc R . .
C5E C 0.3581(4) 0.3630(5) 0.4717(4) 0.0273(13) Uani 1 1 d . . .
C6E C 0.2495(4) 0.3468(5) 0.4549(4) 0.0241(13) Uani 1 1 d . . .
C7E C 0.2111(5) 0.3764(6) 0.5233(5) 0.0318(15) Uani 1 1 d . . .
H7E H 0.2554 0.4143 0.5894 0.038 Uiso 1 1 calc R . .
C8E C 0.1057(5) 0.3495(6) 0.4933(5) 0.0326(15) Uani 1 1 d . . .
H8E H 0.0783 0.3672 0.5394 0.039 Uiso 1 1 calc R . .
C9E C 0.0425(5) 0.2977(5) 0.3978(5) 0.0298(14) Uani 1 1 d . . .
H9E H -0.0290 0.2795 0.3775 0.036 Uiso 1 1 calc R . .
C10E C 0.0827(4) 0.2712(5) 0.3295(4) 0.0240(12) Uani 1 1 d . . .
C11E C 0.0265(4) 0.2207(5) 0.2250(5) 0.0281(14) Uani 1 1 d . . .
C12E C -0.0788(5) 0.2005(6) 0.1755(5) 0.0359(16) Uani 1 1 d . . .
H12E H -0.1200 0.2169 0.2096 0.043 Uiso 1 1 calc R . .
C13E C -0.1241(5) 0.1563(6) 0.0756(6) 0.0426(18) Uani 1 1 d . . .
H13E H -0.1963 0.1436 0.0408 0.051 Uiso 1 1 calc R . .
C14E C -0.0627(5) 0.1311(6) 0.0281(5) 0.0377(17) Uani 1 1 d . . .
H14E H -0.0924 0.1005 -0.0401 0.045 Uiso 1 1 calc R . .
C15E C 0.0426(5) 0.1504(5) 0.0797(5) 0.0317(15) Uani 1 1 d . . .
H15E H 0.0840 0.1321 0.0459 0.038 Uiso 1 1 calc R . .
N1E N 0.3750(3) 0.3202(4) 0.3916(3) 0.0214(10) Uani 1 1 d . . .
N2E N 0.1854(3) 0.2952(4) 0.3609(3) 0.0220(10) Uani 1 1 d . . .
N3E N 0.0874(4) 0.1942(4) 0.1760(4) 0.0267(12) Uani 1 1 d . . .
C1F C -0.0227(5) 0.3490(5) -0.0663(5) 0.0314(15) Uani 1 1 d . . .
H1F H 0.0496 0.3689 -0.0325 0.038 Uiso 1 1 calc R . .
C2F C -0.0798(6) 0.3661(7) -0.0139(6) 0.047(2) Uani 1 1 d . . .
H2F H -0.0476 0.3988 0.0543 0.056 Uiso 1 1 calc R . .
C3F C -0.1850(6) 0.3345(7) -0.0632(6) 0.051(2) Uani 1 1 d . . .
H3F H -0.2261 0.3417 -0.0294 0.062 Uiso 1 1 calc R . .
C4F C -0.2294(5) 0.2921(6) -0.1626(6) 0.0414(18) Uani 1 1 d . . .
H4F H -0.3017 0.2732 -0.1975 0.050 Uiso 1 1 calc R . .
C5F C -0.1678(5) 0.2774(5) -0.2109(5) 0.0330(15) Uani 1 1 d . . .
C6F C -0.2069(4) 0.2286(5) -0.3151(5) 0.0308(14) Uani 1 1 d . . .
C7F C -0.3322(5) 0.1537(6) -0.4794(6) 0.0402(18) Uani 1 1 d . . .
H7F H -0.4015 0.1349 -0.5255 0.048 Uiso 1 1 calc R . .
C8F C -0.3093(4) 0.2045(6) -0.3838(5) 0.0357(16) Uani 1 1 d . . .
H8F H -0.3620 0.2234 -0.3639 0.043 Uiso 1 1 calc R . .
C9F C -0.2553(5) 0.1292(6) -0.5100(5) 0.0382(17) Uani 1 1 d . . .
H9F H -0.2715 0.0943 -0.5765 0.046 Uiso 1 1 calc R . .
C10F C -0.1539(4) 0.1572(5) -0.4410(4) 0.0289(14) Uani 1 1 d . . .
C11F C -0.0614(4) 0.1436(5) -0.4575(4) 0.0276(14) Uani 1 1 d . . .
C12F C -0.0627(5) 0.0871(5) -0.5465(5) 0.0325(15) Uani 1 1 d . . .
H12F H -0.1258 0.0563 -0.6022 0.039 Uiso 1 1 calc R . .
C13F C 0.0289(5) 0.0765(6) -0.5532(5) 0.0384(17) Uani 1 1 d . . .
H13F H 0.0296 0.0371 -0.6133 0.046 Uiso 1 1 calc R . .
C14F C 0.1185(5) 0.1232(6) -0.4727(5) 0.0320(15) Uani 1 1 d . . .
H14F H 0.1818 0.1165 -0.4769 0.038 Uiso 1 1 calc R . .
C15F C 0.1180(5) 0.1803(5) -0.3849(4) 0.0271(13) Uani 1 1 d . . .
H15F H 0.1811 0.2143 -0.3300 0.032 Uiso 1 1 calc R . .
N1F N -0.0649(4) 0.3055(4) -0.1631(4) 0.0269(12) Uani 1 1 d . . .
N2F N -0.1330(3) 0.2064(4) -0.3466(4) 0.0254(11) Uani 1 1 d . . .
N3F N 0.0300(4) 0.1885(4) -0.3759(3) 0.0231(11) Uani 1 1 d . . .
F1G F 0.7825(3) 0.1985(4) 0.3154(5) 0.0699(17) Uani 1 1 d . A .
F2G F 0.6799(5) 0.3807(5) 0.3709(4) 0.0740(19) Uani 1 1 d . A .
F3G F 0.7485(10) 0.3034(13) 0.4538(11) 0.079(5) Uani 0.519(6) 1 d P A 1
F4G F 0.8530(8) 0.3647(9) 0.4163(8) 0.068(3) Uani 0.519(6) 1 d P A 1
F5G F 0.6301(7) 0.2429(9) 0.3017(13) 0.102(6) Uani 0.519(6) 1 d P A 1
F6G F 0.7416(11) 0.3102(13) 0.2652(10) 0.076(5) Uani 0.519(6) 1 d P A 1
F3G' F 0.8013(11) 0.3185(10) 0.4423(9) 0.082(5) Uani 0.519(6) 1 d P A 2
F4G' F 0.7964(9) 0.3433(11) 0.3176(13) 0.073(5) Uani 0.519(6) 1 d P A 2
F5G' F 0.6500(8) 0.2147(8) 0.3483(7) 0.044(3) Uani 0.519(6) 1 d P A 2
F6G' F 0.6447(7) 0.2382(7) 0.2227(6) 0.044(2) Uani 0.519(6) 1 d P A 2
P1G P 0.73115(16) 0.2897(2) 0.34332(18) 0.0497(6) Uani 1 1 d . . .
F1H F 0.5997(3) 0.7381(4) 0.2385(3) 0.0502(12) Uani 1 1 d . . .
F2H F 0.4823(3) 0.8255(4) 0.2635(3) 0.0458(11) Uani 1 1 d . . .
F3H F 0.4818(3) 0.6871(3) 0.2773(3) 0.0420(10) Uani 1 1 d . . .
F4H F 0.5332(3) 0.8326(4) 0.4106(3) 0.0539(14) Uani 1 1 d . . .
F5H F 0.6500(3) 0.8829(4) 0.3717(3) 0.0434(11) Uani 1 1 d . . .
F6H F 0.6511(3) 0.7437(4) 0.3850(4) 0.0587(14) Uani 1 1 d . . .
P1H P 0.56639(12) 0.78410(16) 0.32460(13) 0.0331(4) Uani 1 1 d . . .
C1S C 0.5780(9) 0.2490(14) 0.9888(10) 0.038(4) Uani 0.588(16) 1 d PDU B 1
H1S1 H 0.5373 0.2930 1.0141 0.057 Uiso 0.588(16) 1 calc PR B 1
H1S2 H 0.5426 0.1818 0.9612 0.057 Uiso 0.588(16) 1 calc PR B 1
H1S3 H 0.5868 0.2604 0.9390 0.057 Uiso 0.588(16) 1 calc PR B 1
O1S O 0.6751(6) 0.2664(8) 1.0643(6) 0.050(3) Uani 0.588(16) 1 d PDU B 1
H1S H 0.6694 0.2840 1.1160 0.075 Uiso 0.588(16) 1 calc PR B 1
C1S' C 0.5816(18) 0.238(2) 1.0079(15) 0.042(7) Uani 0.412(16) 1 d PDU B 2
H1S4 H 0.6274 0.2292 1.0626 0.063 Uiso 0.412(16) 1 calc PR B 2
H1S5 H 0.5145 0.1955 0.9777 0.063 Uiso 0.412(16) 1 calc PR B 2
H1S6 H 0.5741 0.3059 1.0302 0.063 Uiso 0.412(16) 1 calc PR B 2
O1S' O 0.6234(13) 0.2159(16) 0.9397(12) 0.077(6) Uani 0.412(16) 1 d PDU B 2
H1S' H 0.5790 0.2120 0.8881 0.115 Uiso 0.412(16) 1 calc PR B 2

loop_
_atom_site_aniso_label
_atom_site_aniso_U_11
_atom_site_aniso_U_22
_atom_site_aniso_U_33
_atom_site_aniso_U_23
_atom_site_aniso_U_13
_atom_site_aniso_U_12
Mn1 0.0289(4) 0.0176(5) 0.0231(4) 0.0124(4) 0.0098(4) 0.0042(3)
Ru1 0.0217(2) 0.0160(3) 0.0230(2) 0.0108(2) 0.00969(18) 0.00435(17)
Ru2 0.0196(2) 0.0161(3) 0.0242(2) 0.0113(2) 0.00830(18) 0.00230(17)
C1A 0.036(3) 0.029(4) 0.024(3) 0.015(3) 0.008(3) 0.007(3)
C2A 0.029(3) 0.030(4) 0.022(3) 0.008(3) 0.003(2) 0.006(3)
C3A 0.030(3) 0.028(4) 0.029(3) 0.009(3) 0.008(3) 0.001(3)
C4A 0.029(3) 0.021(4) 0.026(3) 0.012(3) 0.008(2) 0.001(2)
C5A 0.026(3) 0.017(3) 0.024(3) 0.009(2) 0.010(2) 0.002(2)
C6A 0.021(2) 0.016(3) 0.023(3) 0.009(2) 0.007(2) 0.003(2)
C7A 0.023(3) 0.018(3) 0.029(3) 0.016(3) 0.008(2) 0.000(2)
C8A 0.025(3) 0.018(3) 0.028(3) 0.014(2) 0.012(2) 0.004(2)
C9A 0.025(3) 0.017(3) 0.027(3) 0.010(3) 0.009(2) 0.003(2)
C10A 0.032(3) 0.018(3) 0.038(3) 0.019(3) 0.009(3) 0.001(2)
C11A 0.043(4) 0.020(4) 0.044(4) 0.022(3) 0.012(3) 0.005(3)
C12A 0.031(3) 0.031(4) 0.032(3) 0.018(3) 0.008(3) 0.009(3)
C13A 0.028(3) 0.024(4) 0.035(3) 0.017(3) 0.009(3) 0.010(2)
N1A 0.022(2) 0.022(3) 0.021(2) 0.009(2) 0.0066(19) 0.0014(19)
N2A 0.024(2) 0.018(3) 0.024(2) 0.014(2) 0.0089(19) 0.0049(19)
N3A 0.022(2) 0.014(3) 0.023(2) 0.011(2) 0.0092(18) 0.0027(18)
N4A 0.022(2) 0.020(3) 0.028(2) 0.014(2) 0.010(2) 0.0052(19)
C1B 0.042(3) 0.029(4) 0.025(3) 0.015(3) 0.013(3) 0.006(3)
C2B 0.042(3) 0.033(4) 0.026(3) 0.014(3) 0.016(3) 0.006(3)
C3B 0.045(4) 0.024(4) 0.027(3) 0.006(3) 0.018(3) 0.006(3)
C4B 0.036(3) 0.025(4) 0.024(3) 0.010(3) 0.013(3) 0.008(3)
C5B 0.028(3) 0.016(3) 0.025(3) 0.008(2) 0.011(2) 0.003(2)
C6B 0.030(3) 0.019(3) 0.023(3) 0.012(2) 0.010(2) 0.005(2)
C7B 0.029(3) 0.020(3) 0.030(3) 0.013(3) 0.014(2) 0.007(2)
C8B 0.023(3) 0.023(3) 0.022(3) 0.014(2) 0.009(2) 0.007(2)
C9B 0.026(3) 0.020(3) 0.029(3) 0.014(3) 0.013(2) 0.004(2)
C10B 0.046(4) 0.029(4) 0.040(4) 0.024(3) 0.026(3) 0.019(3)
C11B 0.047(4) 0.032(4) 0.047(4) 0.032(3) 0.025(3) 0.020(3)
C12B 0.044(4) 0.030(4) 0.037(3) 0.022(3) 0.027(3) 0.011(3)
C13B 0.033(3) 0.025(4) 0.031(3) 0.016(3) 0.020(3) 0.009(3)
N1B 0.028(2) 0.021(3) 0.022(2) 0.010(2) 0.009(2) 0.003(2)
N2B 0.026(2) 0.020(3) 0.025(2) 0.013(2) 0.011(2) 0.007(2)
N3B 0.023(2) 0.025(3) 0.022(2) 0.011(2) 0.0094(19) 0.004(2)
N4B 0.030(2) 0.016(3) 0.026(2) 0.013(2) 0.012(2) 0.005(2)
C1C 0.033(3) 0.026(4) 0.029(3) 0.014(3) 0.014(3) 0.007(3)
C2C 0.090(6) 0.022(4) 0.032(4) 0.014(3) 0.015(4) 0.001(4)
O1C 0.034(2) 0.027(3) 0.026(2) 0.011(2) 0.0113(18) -0.0007(19)
O2C 0.036(2) 0.019(3) 0.029(2) 0.0129(19) 0.0130(19) 0.0028(18)
C1D 0.024(3) 0.023(4) 0.025(3) 0.013(3) 0.010(2) 0.005(2)
C2D 0.048(4) 0.029(4) 0.038(4) 0.020(3) 0.015(3) 0.010(3)
O1D 0.031(2) 0.022(3) 0.030(2) 0.016(2) 0.0126(18) 0.0060(18)
O2D 0.033(2) 0.029(3) 0.026(2) 0.014(2) 0.0128(18) 0.0101(19)
C1E 0.024(3) 0.025(4) 0.034(3) 0.015(3) 0.012(2) 0.006(2)
C2E 0.021(3) 0.044(5) 0.042(4) 0.015(3) 0.010(3) 0.004(3)
C3E 0.031(3) 0.049(6) 0.029(3) 0.010(3) 0.003(3) 0.002(3)
C4E 0.033(3) 0.040(5) 0.027(3) 0.012(3) 0.012(3) 0.009(3)
C5E 0.029(3) 0.029(4) 0.027(3) 0.014(3) 0.014(2) 0.006(2)
C6E 0.024(3) 0.026(4) 0.024(3) 0.014(3) 0.009(2) 0.008(2)
C7E 0.035(3) 0.033(4) 0.029(3) 0.013(3) 0.017(3) 0.013(3)
C8E 0.038(3) 0.037(4) 0.040(4) 0.024(3) 0.026(3) 0.018(3)
C9E 0.028(3) 0.033(4) 0.042(4) 0.025(3) 0.019(3) 0.014(3)
C10E 0.028(3) 0.017(3) 0.034(3) 0.016(3) 0.014(2) 0.007(2)
C11E 0.029(3) 0.019(4) 0.038(3) 0.014(3) 0.015(3) 0.003(2)
C12E 0.025(3) 0.027(4) 0.048(4) 0.016(3) 0.010(3) 0.001(3)
C13E 0.029(3) 0.027(4) 0.054(4) 0.014(4) 0.005(3) -0.001(3)
C14E 0.033(3) 0.028(4) 0.040(4) 0.014(3) 0.006(3) -0.003(3)
C15E 0.031(3) 0.024(4) 0.036(3) 0.014(3) 0.010(3) -0.003(3)
N1E 0.024(2) 0.018(3) 0.024(2) 0.012(2) 0.0095(19) 0.0016(19)
N2E 0.022(2) 0.018(3) 0.031(3) 0.013(2) 0.013(2) 0.0106(19)
N3E 0.023(2) 0.029(3) 0.029(3) 0.017(2) 0.009(2) 0.002(2)
C1F 0.042(3) 0.019(4) 0.041(4) 0.014(3) 0.024(3) 0.014(3)
C2F 0.044(4) 0.048(6) 0.048(4) 0.011(4) 0.031(4) 0.009(4)
C3F 0.056(5) 0.056(6) 0.064(5) 0.029(5) 0.044(4) 0.020(4)
C4F 0.034(3) 0.030(4) 0.062(5) 0.016(4) 0.028(3) 0.004(3)
C5F 0.038(3) 0.023(4) 0.050(4) 0.021(3) 0.024(3) 0.008(3)
C6F 0.024(3) 0.026(4) 0.051(4) 0.025(3) 0.016(3) 0.007(2)
C7F 0.023(3) 0.044(5) 0.055(5) 0.033(4) 0.007(3) -0.002(3)
C8F 0.021(3) 0.040(5) 0.055(4) 0.033(4) 0.013(3) 0.006(3)
C9F 0.033(3) 0.037(5) 0.039(4) 0.023(3) 0.004(3) -0.005(3)
C10F 0.026(3) 0.027(4) 0.033(3) 0.019(3) 0.005(3) -0.001(2)
C11F 0.027(3) 0.026(4) 0.028(3) 0.015(3) 0.008(2) -0.001(2)
C12F 0.035(3) 0.026(4) 0.028(3) 0.010(3) 0.007(3) -0.002(3)
C13F 0.054(4) 0.036(5) 0.022(3) 0.012(3) 0.014(3) 0.009(3)
C14F 0.034(3) 0.035(4) 0.034(3) 0.018(3) 0.019(3) 0.011(3)
C15F 0.029(3) 0.028(4) 0.028(3) 0.017(3) 0.012(3) 0.007(3)
N1F 0.027(2) 0.023(3) 0.033(3) 0.016(2) 0.012(2) 0.008(2)
N2F 0.022(2) 0.015(3) 0.037(3) 0.014(2) 0.009(2) -0.0012(19)
N3F 0.026(2) 0.018(3) 0.025(2) 0.012(2) 0.008(2) 0.003(2)
F1G 0.036(2) 0.051(3) 0.143(5) 0.058(4) 0.043(3) 0.022(2)
F2G 0.111(4) 0.096(5) 0.083(4) 0.069(4) 0.075(3) 0.074(4)
F3G 0.079(8) 0.117(13) 0.125(11) 0.103(10) 0.070(9) 0.063(9)
F4G 0.061(6) 0.057(8) 0.070(7) 0.011(6) 0.032(6) -0.003(5)
F5G 0.025(5) 0.038(8) 0.176(16) 0.008(9) 0.023(7) 0.014(4)
F6G 0.086(10) 0.095(13) 0.083(9) 0.049(9) 0.060(8) 0.059(10)
F3G' 0.080(9) 0.058(9) 0.057(7) 0.029(6) -0.022(7) -0.009(7)
F4G' 0.047(6) 0.060(9) 0.158(16) 0.074(11) 0.062(8) 0.016(6)
F5G' 0.065(6) 0.041(6) 0.065(6) 0.041(5) 0.048(5) 0.030(5)
F6G' 0.052(5) 0.050(7) 0.034(4) 0.023(4) 0.019(4) 0.014(4)
P1G 0.0437(11) 0.0660(18) 0.0798(16) 0.0572(14) 0.0385(11) 0.0308(11)
F1H 0.065(3) 0.045(3) 0.067(3) 0.030(3) 0.049(2) 0.017(2)
F2H 0.038(2) 0.036(3) 0.057(3) 0.026(2) 0.0090(19) 0.0148(19)
F3H 0.039(2) 0.039(3) 0.059(3) 0.025(2) 0.028(2) 0.0078(18)
F4H 0.041(2) 0.065(4) 0.048(3) 0.016(2) 0.022(2) -0.003(2)
F5H 0.038(2) 0.046(3) 0.050(2) 0.028(2) 0.0153(19) 0.0041(19)
F6H 0.032(2) 0.079(4) 0.099(4) 0.074(3) 0.024(2) 0.017(2)
P1H 0.0293(8) 0.0381(12) 0.0423(10) 0.0260(9) 0.0166(7) 0.0123(7)
C1S 0.043(6) 0.037(6) 0.035(5) 0.017(4) 0.017(4) -0.001(4)
O1S 0.044(4) 0.058(5) 0.047(4) 0.022(3) 0.020(3) 0.007(3)
C1S' 0.045(8) 0.039(8) 0.040(8) 0.021(5) 0.013(5) 0.011(5)
O1S' 0.076(7) 0.080(8) 0.076(7) 0.034(5) 0.036(5) 0.016(5)

_geom_special_details            
; 
 All esds (except the esd in the dihedral angle between two l.s. planes) 
 are estimated using the full covariance matrix.  The cell esds are taken 
 into account individually in the estimation of esds in distances, angles 
 and torsion angles; correlations between esds in cell parameters are only 
 used when they are defined by crystal symmetry.  An approximate (isotropic) 
 treatment of cell esds is used for estimating esds involving l.s. planes. 
;

loop_
_geom_bond_atom_site_label_1
_geom_bond_atom_site_label_2
_geom_bond_distance
_geom_bond_site_symmetry_2
_geom_bond_publ_flag
Mn1 O1C 2.113(4) . ?
Mn1 O2D 2.121(4) . ?
Mn1 N2B 2.186(5) . ?
Mn1 N2A 2.191(5) . ?
Mn1 N1B 2.301(5) . ?
Mn1 N1A 2.311(5) . ?
Ru1 N2E 1.960(5) . ?
Ru1 N4B 2.056(5) . ?
Ru1 N3E 2.074(5) . ?
Ru1 N1E 2.074(5) . ?
Ru1 N3B 2.101(5) . ?
Ru1 O1D 2.109(5) . ?
Ru2 N2F 1.955(5) . ?
Ru2 N1F 2.064(5) . ?
Ru2 N4A 2.065(6) . ?
Ru2 N3F 2.082(5) . ?
Ru2 N3A 2.087(4) . ?
Ru2 O2C 2.107(5) . ?
C1A N1A 1.331(7) . ?
C1A C2A 1.390(10) . ?
C2A C3A 1.379(10) . ?
C3A C4A 1.393(9) . ?
C4A C5A 1.400(8) . ?
C5A N1A 1.347(8) . ?
C5A C6A 1.463(8) . ?
C6A C7A 1.374(8) . ?
C6A N2A 1.378(8) . ?
C7A C8A 1.398(8) . ?
C8A N3A 1.349(8) . ?
C8A C9A 1.460(8) . ?
C9A N4A 1.368(8) . ?
C9A C10A 1.375(9) . ?
C10A C11A 1.393(9) . ?
C11A C12A 1.375(10) . ?
C12A C13A 1.352(10) . ?
C13A N4A 1.360(8) . ?
N2A N3A 1.355(6) . ?
C1B N1B 1.346(8) . ?
C1B C2B 1.376(10) . ?
C2B C3B 1.373(10) . ?
C3B C4B 1.396(9) . ?
C4B C5B 1.400(9) . ?
C5B N1B 1.345(8) . ?
C5B C6B 1.464(8) . ?
C6B N2B 1.360(8) . ?
C6B C7B 1.396(9) . ?
C7B C8B 1.382(8) . ?
C8B N3B 1.358(8) . ?
C8B C9B 1.446(8) . ?
C9B N4B 1.379(7) . ?
C9B C10B 1.388(9) . ?
C10B C11B 1.399(9) . ?
C11B C12B 1.393(9) . ?
C12B C13B 1.374(10) . ?
C13B N4B 1.363(8) . ?
N2B N3B 1.358(7) . ?
C1C O1C 1.246(8) . ?
C1C O2C 1.264(8) . ?
C1C C2C 1.517(11) . ?
C1D O2D 1.244(7) . ?
C1D O1D 1.258(7) . ?
C1D C2D 1.526(10) . ?
C1E N1E 1.349(7) . ?
C1E C2E 1.388(9) . ?
C2E C3E 1.378(10) . ?
C3E C4E 1.395(9) . ?
C4E C5E 1.380(9) . ?
C5E N1E 1.361(7) . ?
C5E C6E 1.483(8) . ?
C6E N2E 1.350(7) . ?
C6E C7E 1.386(8) . ?
C7E C8E 1.402(9) . ?
C8E C9E 1.365(9) . ?
C9E C10E 1.407(8) . ?
C10E N2E 1.357(7) . ?
C10E C11E 1.461(9) . ?
C11E C12E 1.382(8) . ?
C11E N3E 1.386(8) . ?
C12E C13E 1.391(10) . ?
C13E C14E 1.374(10) . ?
C14E C15E 1.387(9) . ?
C15E N3E 1.342(8) . ?
C1F N1F 1.348(8) . ?
C1F C2F 1.383(9) . ?
C2F C3F 1.384(11) . ?
C3F C4F 1.384(11) . ?
C4F C5F 1.388(9) . ?
C5F N1F 1.351(8) . ?
C5F C6F 1.457(10) . ?
C6F N2F 1.358(8) . ?
C6F C8F 1.412(9) . ?
C7F C8F 1.368(10) . ?
C7F C9F 1.396(10) . ?
C9F C10F 1.397(9) . ?
C10F N2F 1.357(8) . ?
C10F C11F 1.470(9) . ?
C11F N3F 1.384(7) . ?
C11F C12F 1.388(9) . ?
C12F C13F 1.381(10) . ?
C13F C14F 1.364(9) . ?
C14F C15F 1.384(9) . ?
C15F N3F 1.342(7) . ?
F1G P1G 1.592(6) . ?
F2G P1G 1.588(6) . ?
F3G P1G 1.706(13) . ?
F4G P1G 1.748(11) . ?
F5G P1G 1.381(11) . ?
F6G P1G 1.538(14) . ?
F3G' P1G 1.449(11) . ?
F4G' P1G 1.534(11) . ?
F5G' P1G 1.683(10) . ?
F6G' P1G 1.742(8) . ?
F1H P1H 1.599(4) . ?
F2H P1H 1.607(4) . ?
F3H P1H 1.607(5) . ?
F4H P1H 1.600(5) . ?
F5H P1H 1.621(5) . ?
F6H P1H 1.594(5) . ?
C1S O1S 1.417(9) . ?
C1S' O1S' 1.423(10) . ?

loop_
_geom_angle_atom_site_label_1
_geom_angle_atom_site_label_2
_geom_angle_atom_site_label_3
_geom_angle
_geom_angle_site_symmetry_1
_geom_angle_site_symmetry_3
_geom_angle_publ_flag
O1C Mn1 O2D 84.65(16) . . ?
O1C Mn1 N2B 104.06(19) . . ?
O2D Mn1 N2B 91.33(18) . . ?
O1C Mn1 N2A 89.75(18) . . ?
O2D Mn1 N2A 103.69(19) . . ?
N2B Mn1 N2A 160.58(17) . . ?
O1C Mn1 N1B 92.89(18) . . ?
O2D Mn1 N1B 163.6(2) . . ?
N2B Mn1 N1B 73.50(18) . . ?
N2A Mn1 N1B 92.50(19) . . ?
O1C Mn1 N1A 163.0(2) . . ?
O2D Mn1 N1A 95.59(18) . . ?
N2B Mn1 N1A 92.90(19) . . ?
N2A Mn1 N1A 73.68(18) . . ?
N1B Mn1 N1A 91.47(17) . . ?
N2E Ru1 N4B 93.3(2) . . ?
N2E Ru1 N3E 80.0(2) . . ?
N4B Ru1 N3E 98.3(2) . . ?
N2E Ru1 N1E 79.40(19) . . ?
N4B Ru1 N1E 85.9(2) . . ?
N3E Ru1 N1E 159.19(19) . . ?
N2E Ru1 N3B 170.2(2) . . ?
N4B Ru1 N3B 77.7(2) . . ?
N3E Ru1 N3B 97.17(19) . . ?
N1E Ru1 N3B 103.64(18) . . ?
N2E Ru1 O1D 86.7(2) . . ?
N4B Ru1 O1D 170.19(17) . . ?
N3E Ru1 O1D 91.4(2) . . ?
N1E Ru1 O1D 84.49(19) . . ?
N3B Ru1 O1D 102.84(19) . . ?
N2F Ru2 N1F 79.7(2) . . ?
N2F Ru2 N4A 93.5(2) . . ?
N1F Ru2 N4A 96.4(2) . . ?
N2F Ru2 N3F 79.6(2) . . ?
N1F Ru2 N3F 159.06(19) . . ?
N4A Ru2 N3F 87.9(2) . . ?
N2F Ru2 N3A 170.5(2) . . ?
N1F Ru2 N3A 97.57(19) . . ?
N4A Ru2 N3A 77.73(19) . . ?
N3F Ru2 N3A 103.37(18) . . ?
N2F Ru2 O2C 87.1(2) . . ?
N1F Ru2 O2C 91.3(2) . . ?
N4A Ru2 O2C 172.19(17) . . ?
N3F Ru2 O2C 84.51(19) . . ?
N3A Ru2 O2C 102.12(18) . . ?
N1A C1A C2A 122.4(7) . . ?
C3A C2A C1A 119.4(6) . . ?
C2A C3A C4A 118.6(6) . . ?
C3A C4A C5A 118.9(7) . . ?
N1A C5A C4A 121.7(5) . . ?
N1A C5A C6A 116.1(5) . . ?
C4A C5A C6A 122.3(6) . . ?
C7A C6A N2A 110.7(5) . . ?
C7A C6A C5A 131.5(6) . . ?
N2A C6A C5A 117.7(6) . . ?
C6A C7A C8A 103.8(5) . . ?
N3A C8A C7A 110.1(5) . . ?
N3A C8A C9A 117.0(5) . . ?
C7A C8A C9A 132.7(6) . . ?
N4A C9A C10A 122.6(6) . . ?
N4A C9A C8A 112.8(6) . . ?
C10A C9A C8A 124.6(5) . . ?
C9A C10A C11A 119.1(6) . . ?
C12A C11A C10A 118.4(7) . . ?
C13A C12A C11A 120.0(6) . . ?
C12A C13A N4A 123.4(6) . . ?
C1A N1A C5A 119.0(5) . . ?
C1A N1A Mn1 126.4(5) . . ?
C5A N1A Mn1 114.6(3) . . ?
N3A N2A C6A 106.7(5) . . ?
N3A N2A Mn1 135.1(4) . . ?
C6A N2A Mn1 115.9(4) . . ?
C8A N3A N2A 108.7(5) . . ?
C8A N3A Ru2 114.9(4) . . ?
N2A N3A Ru2 136.1(4) . . ?
C13A N4A C9A 116.5(6) . . ?
C13A N4A Ru2 126.0(4) . . ?
C9A N4A Ru2 117.0(4) . . ?
N1B C1B C2B 122.5(7) . . ?
C3B C2B C1B 119.2(6) . . ?
C2B C3B C4B 119.7(6) . . ?
C3B C4B C5B 117.7(7) . . ?
N1B C5B C4B 122.3(6) . . ?
N1B C5B C6B 115.6(5) . . ?
C4B C5B C6B 122.1(6) . . ?
N2B C6B C7B 110.7(5) . . ?
N2B C6B C5B 118.0(6) . . ?
C7B C6B C5B 131.2(6) . . ?
C8B C7B C6B 103.4(5) . . ?
N3B C8B C7B 110.7(5) . . ?
N3B C8B C9B 115.9(5) . . ?
C7B C8B C9B 133.2(6) . . ?
N4B C9B C10B 122.7(5) . . ?
N4B C9B C8B 114.0(6) . . ?
C10B C9B C8B 123.3(5) . . ?
C9B C10B C11B 119.3(6) . . ?
C12B C11B C10B 118.3(7) . . ?
C13B C12B C11B 119.5(6) . . ?
N4B C13B C12B 123.8(5) . . ?
C5B N1B C1B 118.5(6) . . ?
C5B N1B Mn1 115.3(4) . . ?
C1B N1B Mn1 126.1(5) . . ?
N3B N2B C6B 107.1(5) . . ?
N3B N2B Mn1 134.9(4) . . ?
C6B N2B Mn1 117.1(4) . . ?
C8B N3B N2B 108.1(5) . . ?
C8B N3B Ru1 115.0(4) . . ?
N2B N3B Ru1 136.4(4) . . ?
C13B N4B C9B 116.2(6) . . ?
C13B N4B Ru1 126.8(4) . . ?
C9B N4B Ru1 116.2(4) . . ?
O1C C1C O2C 126.2(7) . . ?
O1C C1C C2C 118.1(6) . . ?
O2C C1C C2C 115.7(6) . . ?
C1C O1C Mn1 132.5(4) . . ?
C1C O2C Ru2 127.2(4) . . ?
O2D C1D O1D 126.4(6) . . ?
O2D C1D C2D 117.3(6) . . ?
O1D C1D C2D 116.3(6) . . ?
C1D O1D Ru1 128.9(4) . . ?
C1D O2D Mn1 136.7(4) . . ?
N1E C1E C2E 122.5(6) . . ?
C3E C2E C1E 119.0(6) . . ?
C2E C3E C4E 119.1(6) . . ?
C5E C4E C3E 119.2(6) . . ?
N1E C5E C4E 122.0(5) . . ?
N1E C5E C6E 115.2(5) . . ?
C4E C5E C6E 122.8(5) . . ?
N2E C6E C7E 120.1(5) . . ?
N2E C6E C5E 112.4(5) . . ?
C7E C6E C5E 127.4(5) . . ?
C6E C7E C8E 118.9(6) . . ?
C9E C8E C7E 119.8(6) . . ?
C8E C9E C10E 120.2(5) . . ?
N2E C10E C9E 118.5(5) . . ?
N2E C10E C11E 113.8(5) . . ?
C9E C10E C11E 127.6(5) . . ?
C12E C11E N3E 120.6(6) . . ?
C12E C11E C10E 124.7(6) . . ?
N3E C11E C10E 114.7(5) . . ?
C11E C12E C13E 119.8(6) . . ?
C14E C13E C12E 118.9(6) . . ?
C13E C14E C15E 120.0(7) . . ?
N3E C15E C14E 121.8(6) . . ?
C1E N1E C5E 118.1(5) . . ?
C1E N1E Ru1 128.3(4) . . ?
C5E N1E Ru1 113.5(4) . . ?
C6E N2E C10E 122.3(5) . . ?
C6E N2E Ru1 119.4(4) . . ?
C10E N2E Ru1 118.1(4) . . ?
C15E N3E C11E 118.9(5) . . ?
C15E N3E Ru1 127.9(4) . . ?
C11E N3E Ru1 112.7(4) . . ?
N1F C1F C2F 123.1(6) . . ?
C1F C2F C3F 118.4(7) . . ?
C2F C3F C4F 119.0(7) . . ?
C3F C4F C5F 119.7(6) . . ?
N1F C5F C4F 121.5(6) . . ?
N1F C5F C6F 114.7(5) . . ?
C4F C5F C6F 123.8(6) . . ?
N2F C6F C8F 118.5(6) . . ?
N2F C6F C5F 113.7(5) . . ?
C8F C6F C5F 127.8(6) . . ?
C8F C7F C9F 121.0(6) . . ?
C7F C8F C6F 119.4(6) . . ?
C7F C9F C10F 118.6(7) . . ?
N2F C10F C9F 119.5(6) . . ?
N2F C10F C11F 113.0(5) . . ?
C9F C10F C11F 127.5(6) . . ?
N3F C11F C12F 121.0(5) . . ?
N3F C11F C10F 115.0(5) . . ?
C12F C11F C10F 124.0(6) . . ?
C13F C12F C11F 119.1(6) . . ?
C14F C13F C12F 119.3(6) . . ?
C13F C14F C15F 120.6(6) . . ?
N3F C15F C14F 121.1(6) . . ?
C1F N1F C5F 118.2(5) . . ?
C1F N1F Ru2 127.7(4) . . ?
C5F N1F Ru2 113.7(4) . . ?
C10F N2F C6F 122.8(5) . . ?
C10F N2F Ru2 119.3(4) . . ?
C6F N2F Ru2 117.5(4) . . ?
C15F N3F C11F 118.8(5) . . ?
C15F N3F Ru2 128.4(4) . . ?
C11F N3F Ru2 112.8(4) . . ?
F5G P1G F3G' 124.0(12) . . ?
F5G P1G F4G' 135.7(11) . . ?
F3G' P1G F4G' 99.2(9) . . ?
F5G P1G F6G 103.9(11) . . ?
F3G' P1G F6G 131.8(9) . . ?
F4G' P1G F6G 32.7(6) . . ?
F5G P1G F2G 80.2(5) . . ?
F3G' P1G F2G 93.3(7) . . ?
F4G' P1G F2G 88.7(6) . . ?
F6G P1G F2G 89.4(5) . . ?
F5G P1G F1G 99.8(5) . . ?
F3G' P1G F1G 86.9(7) . . ?
F4G' P1G F1G 91.2(6) . . ?
F6G P1G F1G 90.4(6) . . ?
F2G P1G F1G 179.8(3) . . ?
F5G P1G F5G' 36.6(8) . . ?
F3G' P1G F5G' 90.7(8) . . ?
F4G' P1G F5G' 168.5(8) . . ?
F6G P1G F5G' 136.8(8) . . ?
F2G P1G F5G' 96.6(4) . . ?
F1G P1G F5G' 83.6(4) . . ?
F5G P1G F3G 92.4(11) . . ?
F3G' P1G F3G 32.0(7) . . ?
F4G' P1G F3G 128.9(9) . . ?
F6G P1G F3G 160.6(9) . . ?
F2G P1G F3G 82.8(5) . . ?
F1G P1G F3G 97.4(5) . . ?
F5G' P1G F3G 62.2(7) . . ?
F5G P1G F6G' 51.9(9) . . ?
F3G' P1G F6G' 171.7(7) . . ?
F4G' P1G F6G' 86.5(7) . . ?
F6G P1G F6G' 53.8(7) . . ?
F2G P1G F6G' 92.9(4) . . ?
F1G P1G F6G' 86.9(4) . . ?
F5G' P1G F6G' 83.1(5) . . ?
F3G P1G F6G' 144.1(6) . . ?
F5G P1G F4G 167.7(8) . . ?
F3G' P1G F4G 47.8(7) . . ?
F4G' P1G F4G 51.3(7) . . ?
F6G P1G F4G 84.0(7) . . ?
F2G P1G F4G 90.7(5) . . ?
F1G P1G F4G 89.4(4) . . ?
F5G' P1G F4G 138.4(6) . . ?
F3G P1G F4G 78.3(7) . . ?
F6G' P1G F4G 137.6(6) . . ?
F6H P1H F1H 90.2(3) . . ?
F6H P1H F4H 90.8(3) . . ?
F1H P1H F4H 178.6(3) . . ?
F6H P1H F2H 179.1(3) . . ?
F1H P1H F2H 89.3(3) . . ?
F4H P1H F2H 89.8(3) . . ?
F6H P1H F3H 91.7(3) . . ?
F1H P1H F3H 90.6(2) . . ?
F4H P1H F3H 90.4(2) . . ?
F2H P1H F3H 89.0(3) . . ?
F6H P1H F5H 89.3(3) . . ?
F1H P1H F5H 89.7(3) . . ?
F4H P1H F5H 89.2(3) . . ?
F2H P1H F5H 90.0(3) . . ?
F3H P1H F5H 178.9(3) . . ?

loop_
_geom_torsion_atom_site_label_1
_geom_torsion_atom_site_label_2
_geom_torsion_atom_site_label_3
_geom_torsion_atom_site_label_4
_geom_torsion
_geom_torsion_site_symmetry_1
_geom_torsion_site_symmetry_2
_geom_torsion_site_symmetry_3
_geom_torsion_site_symmetry_4
_geom_torsion_publ_flag
N1A C1A C2A C3A 4.0(10) . . . . ?
C1A C2A C3A C4A -3.7(9) . . . . ?
C2A C3A C4A C5A 0.7(9) . . . . ?
C3A C4A C5A N1A 2.5(9) . . . . ?
C3A C4A C5A C6A -176.3(5) . . . . ?
N1A C5A C6A C7A 172.7(6) . . . . ?
C4A C5A C6A C7A -8.5(10) . . . . ?
N1A C5A C6A N2A -7.4(7) . . . . ?
C4A C5A C6A N2A 171.5(5) . . . . ?
N2A C6A C7A C8A -0.1(6) . . . . ?
C5A C6A C7A C8A 179.9(6) . . . . ?
C6A C7A C8A N3A -0.6(6) . . . . ?
C6A C7A C8A C9A 174.2(6) . . . . ?
N3A C8A C9A N4A 5.8(7) . . . . ?
C7A C8A C9A N4A -168.8(6) . . . . ?
N3A C8A C9A C10A -174.9(6) . . . . ?
C7A C8A C9A C10A 10.5(10) . . . . ?
N4A C9A C10A C11A -0.2(10) . . . . ?
C8A C9A C10A C11A -179.4(6) . . . . ?
C9A C10A C11A C12A 0.2(10) . . . . ?
C10A C11A C12A C13A 0.2(10) . . . . ?
C11A C12A C13A N4A -0.7(10) . . . . ?
C2A C1A N1A C5A -0.8(9) . . . . ?
C2A C1A N1A Mn1 179.5(5) . . . . ?
C4A C5A N1A C1A -2.4(8) . . . . ?
C6A C5A N1A C1A 176.4(5) . . . . ?
C4A C5A N1A Mn1 177.3(4) . . . . ?
C6A C5A N1A Mn1 -3.9(6) . . . . ?
O1C Mn1 N1A C1A 175.7(5) . . . . ?
O2D Mn1 N1A C1A 85.8(5) . . . . ?
N2B Mn1 N1A C1A -5.9(5) . . . . ?
N2A Mn1 N1A C1A -171.6(5) . . . . ?
N1B Mn1 N1A C1A -79.4(5) . . . . ?
O1C Mn1 N1A C5A -4.0(8) . . . . ?
O2D Mn1 N1A C5A -93.9(4) . . . . ?
N2B Mn1 N1A C5A 174.4(4) . . . . ?
N2A Mn1 N1A C5A 8.7(4) . . . . ?
N1B Mn1 N1A C5A 100.9(4) . . . . ?
C7A C6A N2A N3A 0.8(6) . . . . ?
C5A C6A N2A N3A -179.2(4) . . . . ?
C7A C6A N2A Mn1 -164.6(4) . . . . ?
C5A C6A N2A Mn1 15.4(6) . . . . ?
O1C Mn1 N2A N3A 3.8(5) . . . . ?
O2D Mn1 N2A N3A -80.6(5) . . . . ?
N2B Mn1 N2A N3A 139.7(6) . . . . ?
N1B Mn1 N2A N3A 96.7(5) . . . . ?
N1A Mn1 N2A N3A -172.5(5) . . . . ?
O1C Mn1 N2A C6A 163.8(4) . . . . ?
O2D Mn1 N2A C6A 79.3(4) . . . . ?
N2B Mn1 N2A C6A -60.3(8) . . . . ?
N1B Mn1 N2A C6A -103.4(4) . . . . ?
N1A Mn1 N2A C6A -12.6(4) . . . . ?
C7A C8A N3A N2A 1.1(6) . . . . ?
C9A C8A N3A N2A -174.6(5) . . . . ?
C7A C8A N3A Ru2 175.5(4) . . . . ?
C9A C8A N3A Ru2 -0.2(6) . . . . ?
C6A N2A N3A C8A -1.1(6) . . . . ?
Mn1 N2A N3A C8A 160.1(4) . . . . ?
C6A N2A N3A Ru2 -173.8(4) . . . . ?
Mn1 N2A N3A Ru2 -12.6(8) . . . . ?
N2F Ru2 N3A C8A -25.9(14) . . . . ?
N1F Ru2 N3A C8A -98.3(4) . . . . ?
N4A Ru2 N3A C8A -3.4(4) . . . . ?
N3F Ru2 N3A C8A 81.5(4) . . . . ?
O2C Ru2 N3A C8A 168.7(4) . . . . ?
N2F Ru2 N3A N2A 146.5(11) . . . . ?
N1F Ru2 N3A N2A 74.0(5) . . . . ?
N4A Ru2 N3A N2A 169.0(5) . . . . ?
N3F Ru2 N3A N2A -106.1(5) . . . . ?
O2C Ru2 N3A N2A -19.0(5) . . . . ?
C12A C13A N4A C9A 0.8(9) . . . . ?
C12A C13A N4A Ru2 -170.7(5) . . . . ?
C10A C9A N4A C13A -0.3(9) . . . . ?
C8A C9A N4A C13A 179.0(5) . . . . ?
C10A C9A N4A Ru2 171.9(5) . . . . ?
C8A C9A N4A Ru2 -8.7(6) . . . . ?
N2F Ru2 N4A C13A -5.5(5) . . . . ?
N1F Ru2 N4A C13A -85.5(5) . . . . ?
N3F Ru2 N4A C13A 74.0(5) . . . . ?
N3A Ru2 N4A C13A 178.2(5) . . . . ?
O2C Ru2 N4A C13A 88.4(13) . . . . ?
N2F Ru2 N4A C9A -176.8(4) . . . . ?
N1F Ru2 N4A C9A 103.2(4) . . . . ?
N3F Ru2 N4A C9A -97.4(4) . . . . ?
N3A Ru2 N4A C9A 6.8(4) . . . . ?
O2C Ru2 N4A C9A -83.0(14) . . . . ?
N1B C1B C2B C3B 2.1(10) . . . . ?
C1B C2B C3B C4B -2.9(10) . . . . ?
C2B C3B C4B C5B 0.8(10) . . . . ?
C3B C4B C5B N1B 2.5(9) . . . . ?
C3B C4B C5B C6B -179.1(6) . . . . ?
N1B C5B C6B N2B -5.1(8) . . . . ?
C4B C5B C6B N2B 176.3(6) . . . . ?
N1B C5B C6B C7B 173.4(6) . . . . ?
C4B C5B C6B C7B -5.1(10) . . . . ?
N2B C6B C7B C8B 0.5(7) . . . . ?
C5B C6B C7B C8B -178.2(6) . . . . ?
C6B C7B C8B N3B -0.9(6) . . . . ?
C6B C7B C8B C9B 173.5(6) . . . . ?
N3B C8B C9B N4B 8.8(8) . . . . ?
C7B C8B C9B N4B -165.4(6) . . . . ?
N3B C8B C9B C10B -170.5(6) . . . . ?
C7B C8B C9B C10B 15.3(11) . . . . ?
N4B C9B C10B C11B 0.8(10) . . . . ?
C8B C9B C10B C11B -180.0(6) . . . . ?
C9B C10B C11B C12B 2.4(11) . . . . ?
C10B C11B C12B C13B -2.5(11) . . . . ?
C11B C12B C13B N4B -0.8(11) . . . . ?
C4B C5B N1B C1B -3.4(9) . . . . ?
C6B C5B N1B C1B 178.1(5) . . . . ?
C4B C5B N1B Mn1 178.3(5) . . . . ?
C6B C5B N1B Mn1 -0.2(6) . . . . ?
C2B C1B N1B C5B 1.0(9) . . . . ?
C2B C1B N1B Mn1 179.2(5) . . . . ?
O1C Mn1 N1B C5B -100.6(4) . . . . ?
O2D Mn1 N1B C5B -19.8(8) . . . . ?
N2B Mn1 N1B C5B 3.2(4) . . . . ?
N2A Mn1 N1B C5B 169.5(4) . . . . ?
N1A Mn1 N1B C5B 95.8(4) . . . . ?
O1C Mn1 N1B C1B 81.2(5) . . . . ?
O2D Mn1 N1B C1B 162.0(6) . . . . ?
N2B Mn1 N1B C1B -175.0(5) . . . . ?
N2A Mn1 N1B C1B -8.7(5) . . . . ?
N1A Mn1 N1B C1B -82.4(5) . . . . ?
C7B C6B N2B N3B 0.1(7) . . . . ?
C5B C6B N2B N3B 179.0(5) . . . . ?
C7B C6B N2B Mn1 -170.7(4) . . . . ?
C5B C6B N2B Mn1 8.2(7) . . . . ?
O1C Mn1 N2B N3B -84.7(6) . . . . ?
O2D Mn1 N2B N3B 0.1(5) . . . . ?
N2A Mn1 N2B N3B 141.2(6) . . . . ?
N1B Mn1 N2B N3B -173.5(6) . . . . ?
N1A Mn1 N2B N3B 95.8(5) . . . . ?
O1C Mn1 N2B C6B 82.9(4) . . . . ?
O2D Mn1 N2B C6B 167.7(4) . . . . ?
N2A Mn1 N2B C6B -51.3(8) . . . . ?
N1B Mn1 N2B C6B -6.0(4) . . . . ?
N1A Mn1 N2B C6B -96.6(4) . . . . ?
C7B C8B N3B N2B 1.0(6) . . . . ?
C9B C8B N3B N2B -174.4(5) . . . . ?
C7B C8B N3B Ru1 174.3(4) . . . . ?
C9B C8B N3B Ru1 -1.2(6) . . . . ?
C6B N2B N3B C8B -0.7(6) . . . . ?
Mn1 N2B N3B C8B 167.7(4) . . . . ?
C6B N2B N3B Ru1 -171.8(4) . . . . ?
Mn1 N2B N3B Ru1 -3.4(9) . . . . ?
N2E Ru1 N3B C8B -28.5(13) . . . . ?
N4B Ru1 N3B C8B -4.1(4) . . . . ?
N3E Ru1 N3B C8B -101.1(4) . . . . ?
N1E Ru1 N3B C8B 78.5(4) . . . . ?
O1D Ru1 N3B C8B 165.8(4) . . . . ?
N2E Ru1 N3B N2B 142.2(10) . . . . ?
N4B Ru1 N3B N2B 166.6(6) . . . . ?
N3E Ru1 N3B N2B 69.6(6) . . . . ?
N1E Ru1 N3B N2B -110.8(6) . . . . ?
O1D Ru1 N3B N2B -23.5(6) . . . . ?
C12B C13B N4B C9B 3.8(9) . . . . ?
C12B C13B N4B Ru1 -165.7(5) . . . . ?
C10B C9B N4B C13B -3.8(9) . . . . ?
C8B C9B N4B C13B 176.9(5) . . . . ?
C10B C9B N4B Ru1 166.9(5) . . . . ?
C8B C9B N4B Ru1 -12.5(6) . . . . ?
N2E Ru1 N4B C13B -5.4(5) . . . . ?
N3E Ru1 N4B C13B -85.8(5) . . . . ?
N1E Ru1 N4B C13B 73.7(5) . . . . ?
N3B Ru1 N4B C13B 178.6(5) . . . . ?
O1D Ru1 N4B C13B 84.5(11) . . . . ?
N2E Ru1 N4B C9B -174.9(4) . . . . ?
N3E Ru1 N4B C9B 104.7(4) . . . . ?
N1E Ru1 N4B C9B -95.8(4) . . . . ?
N3B Ru1 N4B C9B 9.1(4) . . . . ?
O1D Ru1 N4B C9B -85.0(11) . . . . ?
O2C C1C O1C Mn1 -89.9(8) . . . . ?
C2C C1C O1C Mn1 91.3(8) . . . . ?
O2D Mn1 O1C C1C 177.1(6) . . . . ?
N2B Mn1 O1C C1C -92.8(6) . . . . ?
N2A Mn1 O1C C1C 73.4(6) . . . . ?
N1B Mn1 O1C C1C -19.1(6) . . . . ?
N1A Mn1 O1C C1C 85.5(9) . . . . ?
O1C C1C O2C Ru2 0.1(9) . . . . ?
C2C C1C O2C Ru2 178.8(5) . . . . ?
N2F Ru2 O2C C1C -134.1(5) . . . . ?
N1F Ru2 O2C C1C -54.5(5) . . . . ?
N4A Ru2 O2C C1C 131.6(12) . . . . ?
N3F Ru2 O2C C1C 146.0(5) . . . . ?
N3A Ru2 O2C C1C 43.5(5) . . . . ?
O2D C1D O1D Ru1 0.2(8) . . . . ?
C2D C1D O1D Ru1 179.8(4) . . . . ?
N2E Ru1 O1D C1D -136.2(5) . . . . ?
N4B Ru1 O1D C1D 133.3(10) . . . . ?
N3E Ru1 O1D C1D -56.3(5) . . . . ?
N1E Ru1 O1D C1D 144.1(5) . . . . ?
N3B Ru1 O1D C1D 41.4(5) . . . . ?
O1D C1D O2D Mn1 -84.8(8) . . . . ?
C2D C1D O2D Mn1 95.5(7) . . . . ?
O1C Mn1 O2D C1D 173.8(6) . . . . ?
N2B Mn1 O2D C1D 69.8(7) . . . . ?
N2A Mn1 O2D C1D -97.7(6) . . . . ?
N1B Mn1 O2D C1D 91.8(9) . . . . ?
N1A Mn1 O2D C1D -23.2(7) . . . . ?
N1E C1E C2E C3E 2.0(12) . . . . ?
C1E C2E C3E C4E 0.3(12) . . . . ?
C2E C3E C4E C5E -1.3(12) . . . . ?
C3E C4E C5E N1E 0.2(11) . . . . ?
C3E C4E C5E C6E 179.5(7) . . . . ?
N1E C5E C6E N2E -2.8(8) . . . . ?
C4E C5E C6E N2E 177.9(7) . . . . ?
N1E C5E C6E C7E 175.7(7) . . . . ?
C4E C5E C6E C7E -3.6(11) . . . . ?
N2E C6E C7E C8E 1.8(10) . . . . ?
C5E C6E C7E C8E -176.6(7) . . . . ?
C6E C7E C8E C9E -2.2(11) . . . . ?
C7E C8E C9E C10E 0.1(11) . . . . ?
C8E C9E C10E N2E 2.4(10) . . . . ?
C8E C9E C10E C11E -176.6(7) . . . . ?
N2E C10E C11E C12E -170.7(7) . . . . ?
C9E C10E C11E C12E 8.2(11) . . . . ?
N2E C10E C11E N3E 8.3(8) . . . . ?
C9E C10E C11E N3E -172.8(6) . . . . ?
N3E C11E C12E C13E -2.2(11) . . . . ?
C10E C11E C12E C13E 176.7(7) . . . . ?
C11E C12E C13E C14E 1.7(12) . . . . ?
C12E C13E C14E C15E -0.3(12) . . . . ?
C13E C14E C15E N3E -0.6(12) . . . . ?
C2E C1E N1E C5E -3.0(10) . . . . ?
C2E C1E N1E Ru1 179.3(6) . . . . ?
C4E C5E N1E C1E 1.9(10) . . . . ?
C6E C5E N1E C1E -177.4(6) . . . . ?
C4E C5E N1E Ru1 179.9(6) . . . . ?
C6E C5E N1E Ru1 0.6(7) . . . . ?
N2E Ru1 N1E C1E 178.8(6) . . . . ?
N4B Ru1 N1E C1E 84.7(6) . . . . ?
N3E Ru1 N1E C1E -172.8(6) . . . . ?
N3B Ru1 N1E C1E 8.4(6) . . . . ?
O1D Ru1 N1E C1E -93.5(6) . . . . ?
N2E Ru1 N1E C5E 1.1(5) . . . . ?
N4B Ru1 N1E C5E -93.1(5) . . . . ?
N3E Ru1 N1E C5E 9.5(9) . . . . ?
N3B Ru1 N1E C5E -169.3(4) . . . . ?
O1D Ru1 N1E C5E 88.8(5) . . . . ?
C7E C6E N2E C10E 0.7(9) . . . . ?
C5E C6E N2E C10E 179.3(6) . . . . ?
C7E C6E N2E Ru1 -174.7(5) . . . . ?
C5E C6E N2E Ru1 3.9(7) . . . . ?
C9E C10E N2E C6E -2.8(9) . . . . ?
C11E C10E N2E C6E 176.3(6) . . . . ?
C9E C10E N2E Ru1 172.6(5) . . . . ?
C11E C10E N2E Ru1 -8.3(7) . . . . ?
N4B Ru1 N2E C6E 82.3(5) . . . . ?
N3E Ru1 N2E C6E -179.9(5) . . . . ?
N1E Ru1 N2E C6E -2.9(5) . . . . ?
N3B Ru1 N2E C6E 106.1(11) . . . . ?
O1D Ru1 N2E C6E -87.9(5) . . . . ?
N4B Ru1 N2E C10E -93.3(5) . . . . ?
N3E Ru1 N2E C10E 4.6(5) . . . . ?
N1E Ru1 N2E C10E -178.5(5) . . . . ?
N3B Ru1 N2E C10E -69.5(12) . . . . ?
O1D Ru1 N2E C10E 96.5(5) . . . . ?
C14E C15E N3E C11E 0.1(10) . . . . ?
C14E C15E N3E Ru1 -171.9(6) . . . . ?
C12E C11E N3E C15E 1.3(10) . . . . ?
C10E C11E N3E C15E -177.7(6) . . . . ?
C12E C11E N3E Ru1 174.5(6) . . . . ?
C10E C11E N3E Ru1 -4.6(7) . . . . ?
N2E Ru1 N3E C15E 172.6(6) . . . . ?
N4B Ru1 N3E C15E -95.4(6) . . . . ?
N1E Ru1 N3E C15E 164.3(6) . . . . ?
N3B Ru1 N3E C15E -16.9(6) . . . . ?
O1D Ru1 N3E C15E 86.2(6) . . . . ?
N2E Ru1 N3E C11E 0.3(5) . . . . ?
N4B Ru1 N3E C11E 92.2(5) . . . . ?
N1E Ru1 N3E C11E -8.1(9) . . . . ?
N3B Ru1 N3E C11E 170.8(5) . . . . ?
O1D Ru1 N3E C11E -86.1(5) . . . . ?
N1F C1F C2F C3F 2.0(13) . . . . ?
C1F C2F C3F C4F -3.7(13) . . . . ?
C2F C3F C4F C5F 3.5(13) . . . . ?
C3F C4F C5F N1F -1.5(12) . . . . ?
C3F C4F C5F C6F 176.4(8) . . . . ?
N1F C5F C6F N2F 9.6(9) . . . . ?
C4F C5F C6F N2F -168.5(7) . . . . ?
N1F C5F C6F C8F -169.4(7) . . . . ?
C4F C5F C6F C8F 12.5(12) . . . . ?
C9F C7F C8F C6F -2.9(11) . . . . ?
N2F C6F C8F C7F 4.5(10) . . . . ?
C5F C6F C8F C7F -176.5(8) . . . . ?
C8F C7F C9F C10F 0.3(11) . . . . ?
C7F C9F C10F N2F 0.5(10) . . . . ?
C7F C9F C10F C11F -176.5(7) . . . . ?
N2F C10F C11F N3F -4.4(8) . . . . ?
C9F C10F C11F N3F 172.8(7) . . . . ?
N2F C10F C11F C12F 173.0(7) . . . . ?
C9F C10F C11F C12F -9.8(12) . . . . ?
N3F C11F C12F C13F -0.4(11) . . . . ?
C10F C11F C12F C13F -177.7(7) . . . . ?
C11F C12F C13F C14F -1.3(11) . . . . ?
C12F C13F C14F C15F 0.4(11) . . . . ?
C13F C14F C15F N3F 2.4(11) . . . . ?
C2F C1F N1F C5F 0.0(11) . . . . ?
C2F C1F N1F Ru2 -172.4(6) . . . . ?
C4F C5F N1F C1F -0.2(10) . . . . ?
C6F C5F N1F C1F -178.4(6) . . . . ?
C4F C5F N1F Ru2 173.2(6) . . . . ?
C6F C5F N1F Ru2 -4.9(8) . . . . ?
N2F Ru2 N1F C1F 172.5(6) . . . . ?
N4A Ru2 N1F C1F -95.1(6) . . . . ?
N3F Ru2 N1F C1F 163.8(6) . . . . ?
N3A Ru2 N1F C1F -16.6(6) . . . . ?
O2C Ru2 N1F C1F 85.8(6) . . . . ?
N2F Ru2 N1F C5F -0.2(5) . . . . ?
N4A Ru2 N1F C5F 92.2(5) . . . . ?
N3F Ru2 N1F C5F -8.9(9) . . . . ?
N3A Ru2 N1F C5F 170.6(5) . . . . ?
O2C Ru2 N1F C5F -87.0(5) . . . . ?
C9F C10F N2F C6F 1.3(10) . . . . ?
C11F C10F N2F C6F 178.7(6) . . . . ?
C9F C10F N2F Ru2 -171.5(5) . . . . ?
C11F C10F N2F Ru2 5.9(8) . . . . ?
C8F C6F N2F C10F -3.8(10) . . . . ?
C5F C6F N2F C10F 177.1(6) . . . . ?
C8F C6F N2F Ru2 169.1(5) . . . . ?
C5F C6F N2F Ru2 -10.0(8) . . . . ?
N1F Ru2 N2F C10F 178.9(5) . . . . ?
N4A Ru2 N2F C10F 83.0(5) . . . . ?
N3F Ru2 N2F C10F -4.2(5) . . . . ?
N3A Ru2 N2F C10F 105.1(12) . . . . ?
O2C Ru2 N2F C10F -89.2(5) . . . . ?
N1F Ru2 N2F C6F 5.8(5) . . . . ?
N4A Ru2 N2F C6F -90.1(5) . . . . ?
N3F Ru2 N2F C6F -177.4(5) . . . . ?
N3A Ru2 N2F C6F -68.1(14) . . . . ?
O2C Ru2 N2F C6F 97.7(5) . . . . ?
C14F C15F N3F C11F -4.1(9) . . . . ?
C14F C15F N3F Ru2 175.3(5) . . . . ?
C12F C11F N3F C15F 3.1(9) . . . . ?
C10F C11F N3F C15F -179.4(6) . . . . ?
C12F C11F N3F Ru2 -176.4(6) . . . . ?
C10F C11F N3F Ru2 1.1(7) . . . . ?
N2F Ru2 N3F C15F -177.9(6) . . . . ?
N1F Ru2 N3F C15F -169.2(6) . . . . ?
N4A Ru2 N3F C15F 88.1(6) . . . . ?
N3A Ru2 N3F C15F 11.3(6) . . . . ?
O2C Ru2 N3F C15F -89.9(6) . . . . ?
N2F Ru2 N3F C11F 1.5(4) . . . . ?
N1F Ru2 N3F C11F 10.2(9) . . . . ?
N4A Ru2 N3F C11F -92.5(4) . . . . ?
N3A Ru2 N3F C11F -169.4(4) . . . . ?
O2C Ru2 N3F C11F 89.5(4) . . . . ?

_diffrn_measured_fraction_theta_max 0.920
_diffrn_reflns_theta_full        27.50
_diffrn_measured_fraction_theta_full 0.920
_refine_diff_density_max         1.857
_refine_diff_density_min         -1.081
_refine_diff_density_rms         0.156


#===END
